# Supplementary material for: An updated checklist of the vascular flora native to the State of Palestine – West Bank
Source: Biodivers Data J. 2026 Mar 31;14:e188380. doi: 10.3897/BDJ.14.e188380 (PMC13058597; doi:10.3897/BDJ.14.e188380)
Supplement: Supplementary material 1 — The updated checklist of the native vascular flora of the Palestinian West Bank [file bdj-14-e188380-s001.xlsx]

## Sheet: Plant list WB
Supplementary Material S1: The updated checklist of the native vascular flora of the Palestinian West Bank.
Scientific name [synonyms]	English Common Name	Arabic Common Name	Life form F	Pollination system	Chorotype	Habitat	Climatic region	DSV	JHW	JHM	LJoV	NM	NW	PAL RL	Glob RL	Jo RL	HPAL RL	Endemism	Herbarium Specimen
Pteridophytes
Aspleniaceae
Asplenium sagittatum (DC.) Bunge, A. J. [Phyllitis sagittata Guinea & Heywood]	Tongue Fern, Mule's Tongue Fern	خنشار، خنشار سهمي، سرخس سهمي	H		M	O	MED					1		CR			CR
Asplenium scolopendrium L.	Common Hart's Tongue Fern		H		M-ES	C			1					NT			LC
Ceterach officinarum Willd. [ Asplenium ceterach L. ]	Rustyback, Scale Fern, Scaly Spleenwort	غالقة، حشيشة الذهب	H		ES-M-IT	O	MED, TZ, D		1	1	1	1	1	LC			LC
Equisetaceae
Equisetum ramosissimum Desf.	Scouring Rush	حجينه	H		PT	C	MED, D					1		VU	LC (G)		LC
Pteridaceae
Adiantum capillus-veneris L.	Venus Hair, Southern Maidenhair Fern	كزبرة البئر، شعر العجوز	H		ES-M-IT	C	MED, TZ, D	1	1	1	1	1	1	LC	LC (M,G)	LC	LC		BERC-BX-C0243, BERC-ST-C1
Anogramma leptophylla (L.) Link	Jersy Fern	سرخس مخفي	H, A		ES-M-IT	H, O	MED			1			1	NT		EN	LC
Cheilanthes acrostica (Balb.) Tod. [Pteris acrostica Balb.]	Felcetta odorosa		H		M	H	MED, TZ, D	1	1	1	1	1	1	LC		NT	NE
Cosentinia vellea (Aiton) Tod. [Cheilanthes vellea (Aiton) Domin]	Scaly Cheilanthes		H		M	H	MED, TZ, D	1	1	1	1	1	1	LC			LC
Hemionitis acrostica (Balb.) Mosyakin [Oeosporangium acrosticum (Balb.) L.Sáez & Aymerich, Cheilanthes acrostica (Balb.) Tod.]	Ressurection Fern		H		M	H	MTD			1	1	1		NT
Pteris vittata L.	Long Brake, Chinese Brake		H		M-ES	C				1		1		EN	LC (G)		CR
Gymnosperm
Cupressaceae
Cupressus sempervirens L.	Cypress, Funeral Cypress	سرو	PhT	W	M	H	MED			1				CR	LC (G)	CR	VU
Ephedraceae
Ephedra alata Decne.	White shrubby horsetail		C	M	SA	D	TZ, D		1					CR	LC (G)	LC	VU
Ephedra aphylla Forskal	Leafy Shrubby Horsetail	عَلجَم، علدة	V, PhS	M	SA	D, H	TZ, D	1	1	1	1	1	1	LC	LC (G)	LC	LC
Ephedra foeminea Forssk.	Ephedra, Leafless Shrubby Horsetail	قظاب	V, PhS	M	M	F	MED, TZ, D		1	1		1	1	LC	LC (G)	LC	LC		BERC-BX-C0140, BERC-ST-C142
Pinaceae
Pinus halepensis Mill.	Aleppo Pine	صنوبر حلبي، قريش	PhT	W	M	F	MED			1		1		LC		VU	LC		BERC-BX-C0015, BERC-ST-C318
Angiosperm
Monocot
Alismataceae
Damasonium alisma Mill.	Water Star		A	Z	M-IT	C	MED					1		VU	VU (G)		VU
Amaryllidaceae
Allium akirense N.Friesen & Fragman	Akir's Onion		G		M	A, R						1		CR	CR (M, G)		CR	EPIJ
Allium albotunicatum O.Schwarz	Garlic sp.	ثوم أبيض الغلاف	G	Z	M	A	MED			1		1	1	EN	LC (G), EN (M)		VU
Allium ampeloprasum L	Wild Leek	كراث، بصل العفريت، ثومة العرب، ثوم الشرق، كرات الكرم	G	Z	M-IT	B, G	MED, TZ		1	1	1	1	1	LC	VU (G)	LC	LC		BERC-BX-C0256, BERC-ST-C225
Allium artemisietorum Eig & Feinbr.	Artemisia Garlic	ثومة الشيح	G	Z	IT	G	D		1	1				DD		LC	NE
Allium ascalonicum L.[Allium hierochuntinum Boiss.]	Shallot	ثوم أسود، ثوم أشرسون	G	Z	IT-SA	B, G	TZ		1		1		1	LC		LC	NT	EPJ
Allium aschersonianum Barbey	Aschersons' Garlic	ثوم أسود	G	Z	IT	B, G	TZ, D	1	1	1	1	1	1	LC			NE
Allium carmeli Boiss.	Carmel Garlic	ثوم الكرمل	G	Z	M	F	MED			1		1		LC	NT (M,G)		NT	EPIJSG
Allium curtum Boiss. & Gaill.	Levant Garlic	ثوم قصير	G	Z	M-IT	D	MED, TZ, D			1	1	1	1	NT	LC (M)	DD	LC
Allium curtum subsp. palaestinum Feinbrun	Palestine Onion	ثوم فلسطيني	G		M	A, R						1		EN				EPIJE
Allium daninianum Brullo, Pavone & Salmeri	Daninianum Garlic, Daninianum Leek		G	Z	M-IT	A, G	MED, TZ	1	1	1	1	1	1	LC	LC (M)	EN	LC
Allium decaisnei C.Presl	Decaisne's garlic, Purple garlic	ثوم صحراوي	G	Z	SA	A	D		1	1				DD			NE
Allium desertorum Forssk.	Modest Garlic	ثوم الحيايا، ثوم الحنش	G	Z	SA	B	D	1	1	1				NT		LC	NE
Allium dictyoprasum C. A. Meyer ex Kunth	Lattice-leaved Onion	ثوم شبكي	G	Z	IT	G	TZ, D				1		1	NT		LC	NE
Allium erdelii Zucc.	Wild Garlic, Erdl's Garlic	ثوم شفاف، ثوم أردل	G	Z	M-IT	A	MED, TZ		1	1	1	1	1	LC		LC	NE		BERC-BX-C0451, BERC-ST-C226
Allium galileum Brullo, Guglielmo, Pavone & Salmeri	Galilean Garlic	ثوم جليلي	G		M	A, R			1	1	1	1	1	NT	LC (G,M)		LC	EPIJ
Allium israeliticum Fragman & R.M.Fritsch	Oriental Garlic		G		M	A, R			1	1		1	1	LC			NE	EPIJ
Allium judaeum Ben-Natan & Fragman	Judean Garlic		G		M	A, R				1				VU				EPIJ
Allium meronense Fragman & R.M.Fritsch	Mount Meron Garlic		G		M	A, R						1		CR	EN (G, M)		VU	EPIJS
Allium neapolitanum Cirillo	Naple's Garlic	ثوم نابولي، بصيله	G	Z	M	F	MED		1	1	1	1	1	LC		LC	LC		BERC-BX-C0414
Allium negevense Kollmann	Negev Garlic	ثوم النقب	G	Z	IT	G	D	1			1			CR			VU	EPJ
Allium orientale Boiss.	Oriental Garlic	ثوم شرقي، ثوم الشرق	G	Z	M	A	TZ		1	1	1	1	1	NT		LC
Allium palaestinum Kollmann ex Fragman & N.Friesen	Palestinian Garlic	ثوم فلسطيني	G		M	A, R			1	1			1	NT			NE	EPIJ
Allium pallens L.	Pale Garlic or White Garlic	ثوم (فاتح )	G	Z	M	A	MED, TZ, D		1	1	1	1	1	LC			LC
Allium paniculatum L.	Paniculed Garlic	ثوم (متفرع )	G	Z	M	A	MED, TZ		1	1	1	1	1	NT		LC			BERC-ST-C227
Allium phanerantherum Boiss. et Hausskn	Open-flowered Garlic	ثوم طويل المتك	G	Z	M-IT	B	MED			1	1	1		NT			NE
Allium phanerantherum subsp. Phanerantherum [Allium davisianum Feinbrun]	_		G		M	A, R				1				DD
Allium qasyunense Mouterde	Small flower garlic	ثوم صغير الأزهار	G	Z	IT	A	TZ						1	NT	LC (M)		LC	EPIJS	BERC-ST-C228
Allium rothii Zucc	Roth's Garlic	رووث	G	Z	IT	G	D		1					VU		LC	NE
Allium schubertii Zucc.	Schubert's Garlic	ثوم شوبرت	G	Z	M	A	MED, TZ			1		1	1	EN	EN (M)	LC	VU		BERC-ST-C230
Allium sindjarense Boiss. & Hausskn. ex Regel	Sindjarense Garlic, Sindjarense Leek		G		IT-SA	D		1						DD
Allium stamineum Boiss.	Long-Stamened Garlic	زعيتمان، ثوم طويل الأسدية	G	Z	M-IT	A, G	MED, TZ	1	1	1	1	1	1	DD					BERC-ST-C229
Allium trifoliatum Cirillo	Hirsute Garlic	ثوم أبيض مدور	G	Z	M	F	MED		1	1		1		LC			DD
Allium truncatum (Feinbr.) Kollmann & D. Zohary	Arab Garlic	بصل الفأر، ثوم العرب، ثوم جبل	G	Z	M	A	MED, TZ, D	1		1	1	1	1	NT		LC	NE		BERC-BX-C0261, BERC-ST-C231
Narcissus tazetta L.	Common Narcissus	نرجس، نرجس أبيض	G	Z	M	A, C, H	MED			1	1	1		LC		VU	NE		BERC-BX-C0395, BERC-ST-C8
Sternbergia clusiana (Ker Gawl.) Ker Gawl. ex Spreng.	Sternbergia, Large Sternbergia	قعفور	G	Z	M-IT	A, F, G	MED, TZ, D			1		1		LC		NT	NE		BERC-BX-C0389
Sternbergia lutea (L.) Ker Gawl. ex Spreng.	Autumn Daffodil, Yellow Autumn Crocus		G	Z	M-IT	A, F, G	MED, TZ, D			1				VU			LC
Vagaria parviflora (Desf. ex Delile) Herb. [Pancratium parviflorum Desf. ex Delile ]	Small -Flowered Pancratium	زنبقه صغيرة الازهار	G	Z	M	H	MED	1	1	1	1	1	1	LC	LC (M)	CR	LC	EPIJS	BERC-BX-C0398
Araceae
Arisarum vulgare Trag._Tozz.	Friar's cowl sp., Aharon's Rod	قلنسوة الراهب، لوف الحية، سراج الغولة	G	Z	M	A	MED, TZ			1		1	1	LC		VU	NE		BERC-BX-C0330, BERC-ST-C13
Arum dioscoridis Sm	Spotted Arum	لوف مبرقش	G	Z	M	A	MED					1		VU		EN	NE
Arum hygrophilum Boiss.	Green Arum	لوف مائي، كف الدب، لوف اخضر	G	Z	M	F	MED			1		1		NT	NT (M,G)	EN	NT		BERC-ST-C14
Arum palaestinum Boiss.	Palestine Arum	لوف فلسطيني، سلقلق	G	Z	M	A	MED, TZ		1	1	1	1	1	LC	LC (M)	EN	LC	EPIJS	BERC-BX-C0064
Biarum angustatum (Hook.f.) N.E.Br.	Narrow Biarum	لوف كلابي	G	Z	M	A	MED, TZ, D		1		1		1	NT		EN	LC	EPIJS
Biarum pyrami (Schott) Engl.	Narrow Biarum	مكحلة الغولة، لوف	G	Z	M-IT	F	MED					1		VU		EN	NE
Eminium spiculatum (Blume) Schott	Friar's cowl	صميعة، جعدة، دنيدله	G	Z	M	A, D	MED, TZ, D		1	1		1	1	LC		VU	NE
Lemna gibba L.	Gibbous Duckweed	عدس الماء الاهدب	HE	H	PT	C	MED		1	1				NT	LC (G)	EN	LC		BERC-BX-C0372
Lemna minor L	Lesser Duckweed	عدس الماء الصغير	HE	H	PT	C	MED					1		VU			LC
Arecaceae
Phoenix dactylifera L.	Date Palm	نخيل، حِيش، بلح، تمر	PhT	W	SA	C	D		1		1	1		NT		LC	NE
Asparagaceae
Asparagus aphyllus L.	Prickly Asparagus	هليون، عجرم	G, V	Z	M	F	MED, TZ			1		1	1	LC	LC (G,M)	LC	LC		BERC-BX-C0147, BERC-ST-C232
Asparagus horridus L.	Thorny Asparagus	شعيط	G, V	Z	M-SA	D, H	MED,TZ, D	1	1	1	1	1	1	LC		LC	LC
Asparagus palaestinus Baker	Palestine Asparagus	هليون فلسطيني	G, V	Z	M	C	MED, TZ				1	1		NT	NT (M)	LC	NT
Bellevalia desertorum Eig & Feinbrun	Desert Roman Squill	بصيل صحراوي	G	Z	IT-SA	B, G	D	1	1	1	1	1	1	LC		LC	NE		BERC-BX-C0538
Bellevalia eigii Feinbrun	Eig's Roman Squill	بصل وادي الأردن	G	Z	SA	B, G	TZ, D	1	1	1	1		1	LC		LC	NE	EPIJ
Bellevalia flexuosa Boiss.	Common Roman Squill	بصيل متدلي	G	Z	M	A	MED		1	1	1	1	1	LC		LC	NE	EPIJS	BERC-BX-C0374
Bellevalia longipes Post	Tumbling Roman Squill	بصيل الغزال	G	Z	IT	A	MED			1		1	1	LC		LC	NT
Bellevalia macrobotrys Boiss.	Bellevalia	بصيل كبير	G	Z	M-IT	A	MED			1		1		VU		LC	NE
Bellevalia mosheovii Feinbrun	Mosheov's Roman Squill		G		IT	G				1				VU		LC	NE
Bellevalia trifoliata (Ten.) Kunth	Purple Roman Squill, Three-leaved Bellevalia		G		M	A, R				1		1		EN			NE
Bellevalia warburgii Feinbr.	Bellevalia	بصيل جبلي	G	Z	M	A	MED			1				EN	EN (G,M)		EN
Drimia aphylla (Forssk.) J.C.Manning & Goldblatt [Urginea aphylla (Forssk.) Speta]	sea-squill	بوصلان، خولصان، غوصلان، عيصلان، بصول، عود الري، خريف، عنصل	G	Z	M	A	MED, TZ, D	1	1	1	1	1	1	LC					BERC-BX-C0277, BERC-ST-C243
Drimia purpurascens J.Jacq. [Urginea undulata (Desf.) Steinh.]	Wave-leaved squill	عنصل متموج	G	Z	SA	G	D,D	1	1	1				NT			LC
Hyacinthella nervosa (Bertol.) Chouard	Stepped False Hyacinth	صفير كاذب	G	Z	IT	A	TZ, D			1	1		1	LC		EN	NE
Muscari commutatum Guss.	Dark Grape Hyacinth	أجراس زرقاء، كحلة الكلب، بصل الحية	G	Z	M-IT	A,t, G	MED, TZ	1		1	1	1	1	LC		LC	NE		BERC-ST-C238
Muscari parviflorum Desf.	Baby's Breath	أجراس المطر	G	Z	M	A	MED			1		1		NT	LC (G,M)	EN	LC
Muscari pulchellum Heldr. & Sart. [Muscari neglectum Guss. Ex Ten.]	common Grape hyacinth	كحلة الكلب، اجراس زرقاء	G	Z	M-IT	A	MED, TZ		1	1		1	1	LC		LC	NE		BERC-BX-C0445
Ornithogalum arabicum L.	Arabian Star Flower , Arabian Star-of-Bethlehem		G	Z	M-IT	A, G	D			1				DD			NE
Ornithogalum fuscescens Boiss. & Gaill.	Tawny Star-of-Bethlehem	نجمة بيت لحم السمراء	G	Z	M	A	MED			1		1	1	VU		EN	VU	EPIJS
Ornithogalum lanceolatum Labill.	Lance-leaved Star-of-Bethlehem		G	Z	M-IT	A, G	D			1				DD			NE
Ornithogalum montanum Cirillo	Mountain Star-of-Bethlehem	لبن الطير، نجمة بيت لحم	G	Z	M-IT	A	MED			1	1	1	1	LC		LC	NE		BERC-BX-C0380, BERC-ST-C239
Ornithogalum narbonense L.	Narbonne Star-of-Bethlehem	لبن الطير النربوني, نجمة بيت لحم	G	Z	M-IT	A, G	MED, TZ, D		1	1	1	1	1	LC		LC	NE		BERC-BX-C0464, BERC-ST-C240
Ornithogalum neurostegium Boiss. & Blanche	Nerved-covered Star-of-Bethlehem, Hairy Star-of-Bethlehem		G	Z	M-IT	A, G	D		1	1				NT			NT	EPIJS
Ornithogalum neurostegium subsp. eigii (Feinbrun) Feinbrun	_		G	Z	M-IT	A, G	D			1				VU		LC
Ornithogalum trichophyllum Boiss.	Fine-Leaved Star-of-Bethlehem	لبن الطير خيطي الأوراق	G	Z	IT-SA	G	D		1					NT		LC	NE	EPIJ
Ornithogalum umbellatum L.	Common Star-of-Bethlehem	نجمة بيت لحم المنفرجة، أجراس	G	Z	M	A	MED		1	1		1		NT		LC	NE
Prospero autumnale (L.) Speta [Scilla autumnalis L.]	Autumnal squill, Autumn squill	عنصلان	G	Z	M	A	MED, TZ		1	1	1	1	1	LC		LC	NE
Prospero hanburyi (Baker) Speta [Scilla hanburyi Beker]	Hanbury's squill		G	Z	IT	B, G	D	1	1	1	1		1	LC			NE
Pseudomuscari inconstrictum (Rech.f.) Garbari[Muscari inconstrictum Rech.f.]	Dark Grape Hyacinth		G	Z	M-IT	A,G	MED, TZ	1	1	1	1	1	1	VU
Ruscus aculeatus L.	Butcher's Broom, Knee Holly, Common Butcher's Broom	سفندر، عرف الديك، مكنسة الجزار، عجرم	H	Z	M	F	MED			1		1		NT		CR	LC		BERC-BX-C0036
Scilla hyacinthoides L.	Hyacinth sqill	عنصلان	G	Z	M	A	MED			1	1	1		LC		LC	NE
Asphodelaceae
Asphodeline brevicaulis (Bertol.) J.Gay ex Baker	Short Yellow Asphodel	بصليان قصير الأوراق	H	Z	M	A	TZ			1		1		LC		LC	NE
Asphodeline lutea (L.) Reichenb	Jacob`S Rod, Yellow Asphodel	عطعاط، أبو صوي	H	Z	M	A, G	MED, D		1	1		1	1	LC		LC	NE		BERC-BX-C0371
Asphodelus fistulosus L.	Onionweed, Onion-Leaved Asphodel	غيصلان مبروم، بَروَق، شرياش	H	Z	M	A	MED, TZ, D		1	1		1	1	LC	LC (G)	LC	LC
Asphodelus ramosus L.[Asphodelus aestivus Brot. , Asphodelus microcarpus Salzm. & Viv]	Asphodel	غيصلان، غوصلان	H	Z	M	A, G	MED, TZ, D		1	1	1	1	1	LC	LC (M)	LC	LC		BERC-ST-C233, BERC-BX-C0210
Asphodelus tenuifolius Cav.	Narrow-Leaved Asphodel	بروق, برواق	A	Z	SA - SUD	B, G	TZ, D	1	1	1	1	1	1	LC		LC	NE		BERC-BX-C0556
Asphodelus viscidulus Boiss.	Viscid Asphodel	بَرْوُقْ	G	Z	SA	D	D	1	1					VU		LC	VU
Colchicaceae
Colchicum hierosolymitanum Feinbr.	Jerusalem Autumn Crocus	ودع، سراج الغولة، زهر الخريف، مبشرة الشتاء	G	Z	M	A	MED			1		1		LC		NT	NE	EPIJS
Colchicum palaestinum (Baker) C.Archer [Androcymbium palaestinum Baker]	Desert Bulb	زنبق الغور، نسيلة، زنبق الغور الفلسطسني	G	Z	SA	A, B, G	TZ, D	1	1	1	1		1	LC		LC	NE	EPIJS
Colchicum ritchii R. Br.	Egyptian Meadow Saffron	ودع	G	Z	SA	D, B, G	D		1	1				CR		EN	NE
Colchicum stevenii Knuth	Steven's Meadow Saffron	عيصلان، زعفران السهول	G	Z	M	A	MED, TZ		1	1		1	1	LC		EN	LC		BERC-ST-C235
Colchicum tunicatum Feinbrun	Meadow Saffron	اللحلاح المفصص	G		IT	G			1					NT		LC	NE
Colchicum tuviae Feinbrun	Tuvia's Autumn Crocus	زعفران طرفي	G	Z	IT	G	TZ, D		1	1				LC			NE	EPIJ
Cyperaceae
Bolboschoenus maritimus (L.) Palla[Scirpus maritimus L.]	Sea Club-Rush		HE	W	M-IT	C	MED	1		1		1		NT	LC (G)	LC	LC
Carex distans L.	Sedge sp., Loose Sedge	حلفة متباعدة	H	W	ES-M-IT	F	MED					1		NT	LC (G)	LC	LC
Carex divisa Huds.	Sedge sp., Bracteate Marsh Sedge	سرد	H	W	M-IT	C	MED					1		VU	LC (G, M)	LC	LC
Carex divulsa Stokes	GREY SEDGE		H		ES-M-IT	F	M					1		EN			LC
Carex extensa Gooden.	Sedge sp., Salt Marsh-Sedge	خب	H	W	M	C	MED					1		VU	LC (G, M)		LC
Carex flacca Schreb.	GLAUCUS SEDGE		H		M	F	M			1				EN			NE
Carex halleriana Asso	Sedge sp.	حلفة قصيرة	H	W	M-IT	A	MED			1				EN			EN
Carex hispida Willd. ex Schkuhr	Sedge sp.		H	W	M	C	MED					1		CR	LC (G, M)	LC	VU
Carex pachystylis J.Gay	Sedge sp.	حلفة السهول	G	W	IT	B, G	TZ, D		1	1	1		1	LC		LC	NE
Cladium mariscus (L.) Pohl	Cut Sedge, Saw Sedge		HE	W	T	C	MED					1		CR	LC (G, M)		VU
Cyperus alopecuroides Rottb.	Foxtail Flatsedge	ديس	H	W	T	C	MED				1			VU	LC (G, M)	LC	LC
Cyperus capitatus Vand.	Capitate Nut-Grass		H	W	M	D	MED, TZ					1		EN	LC (M)	CR
Cyperus fuscus L.	Brown Cyperus	سعد	A	W	ES-M-IT	C	MED, TZ	1		1		1		NT	LC (G)	LC	LC		BERC-ST-C136
Cyperus glaber L.	Smooth Cyperus	سعد أمرد	A	W	M-IT	C	MED, TZ			1		1		NT	LC (G)	LC	LC
Cyperus laevigatus L.	White Galingale	سعد أملس،بُربيط	H	W	M-IT-SA	C	MED, TZ, D	1						NT	LC (G)		LC
Cyperus laevigatus subsp. distachyos (All.) Ball [Cyperus distachyos All.]	Two-ranked sedge, Two-rowed flat sedge	سعد أملس،بُربيط	H	W	M-IT	C	MED, D	1			1	1		NT		LC	LC
Cyperus longus L.	Sweet Galingale	سعد طويل، سِعْد خشن	H	W	T	C	MED, TZ			1	1	1	1	NT	LC (G, M)	LC	LC		BERC-BX-C0373
Cyperus nutans var. eleusinoides (Kunth) Haines [Cyperus eleusinoides Kunth]	Knotroot flatsedge		H	W	T	C	MED	1						DD	LC (G)
Cyperus rotundus L.	Coco Nut-Grass	سِعْد	G	W	T	E	MED, TZ, D	1		1	1	1	1	NT	LC (G)	LC	LC		BERC-BX-C0333, BERC-ST-C137
Eleocharis palustris (L.) Roem. & Schult.	Creeping Spikerush	أسل السنجات	HE	W	ES-M-IT	C	MED			1		1		VU	LC (G)	LC	LC
Fimbristylis bisumbellata (Forssk.) Bubani	Fimbristylis	شعرة صدئة، شَعْرة	HE	W	T	C	MED	1	1			1		NT	LC (G,M)	LC	LC
Fimbristylis ferruginea (L.) Vahl	Fimbristylis		HE	W	T	C	MED, TZ, D	1				1		NT	LC (G)	LC	LC
Isolepis cernua (Vahl) Roem. & Schult. [Scirpus cernuus Vahl ]	Slender Club-Rush		A	Z	PT	C	MED					1		DD	LC (G,M)
Pycreus flavidus (Retz.) T.Koyama [Cyperus flavidus Retz.]	Yellow Flatsedge	سعاد كروي	H	W	T	C	MED					1		EN	LC (G,M)		NE
Schoenoplectus lacustris (L.) Palla )[Scirpus lacustris L. ]	Lake Bulrush		HE	W	M-ES	C	MED	1						EN	LC (G)		LC
Schoenoplectus litoralis (Schrad.) Palla[Scirpus litoralis Schrader ]	Coast Clubrush		HE	W	T	C	MED	1				1		VU	LC (G)		LC
Schoenus nigricans L.	Black Bog-rush		HE	W	ES-M-IT	C	MED, TZ, D					1		VU	LC (G)	LC	LC
Scirpoides holoschoenus (L.) Soják [Scirpus holoschoenus L]	Roundhead Bulrush, Round Cluster-headed Club-rush	ديس	HE	W	M-IT	C	MED, TZ, D					1		VU	LC (G)	LC	LC
Dioscoreaceae
Dioscorea orientalis (J.Thiébaut) Caddick & Wilkin. [Tamus orientalis J.Thiébaut ]	Oriental yam		G, V	Z	M	F	MED			1		1		LC	LC (G,M)		LC	EPIJ
Iridaceae
Crocus graveolens Boiss. & Reut.	Cloth of Gold	زعفران لبناني	G		M	A, R						1		DD			NE
Crocus hermoneus Ky.ex Maw	Hermon Crocus	بلبوس، زعفران فلسطيني	G	Z	M	A	MED, TZ			1		1		CR	VU (M)	EN	CR	EPIJS
Crocus hyemalis Boiss. & Bl.	White Crocus	بزيزة، شحيم، تويس، زعفران	G	Z	M	A	MED		1	1		1		LC	LC (G,M)	VU	LC	EPIJS	BERC-BX-C0303, BERC-ST-C192
Crocus ochroleucus Boiss. & Gaill.	Cream-colored Crocus		G		M	F						1		EN	LC (G, M)		LC
Crocus pallasii Goldb.	Autumn Crocus, Fall Crocus	حريف، شحوم	G	Z	M-IT	F	MED			1				NT		EN	NE	EPIJS
Gladiolus atroviolaceus Boiss.	Aleppo Gladiolus	نسيلة، سيف الغراب الجبلي، جلاديولاس	G	Z	IT	A	TZ		1	1		1	1	LC		LC	NE
Gladiolus italicus Mill.[Gladiolus segetum Ker Gawl.]	Common Gladiolus	سيف القمح، سيف الغراب الإيطالي	G	Z	M-IT	A	MED, TZ			1	1	1	1	LC	LC (G)	NT	LC		BERC-BX-C0554, BERC-ST-C193
Iris atrofusca Baker	Dark-Brown Iris	كحيلة الكلب، سوسن جلعاد، سوسن أسود	G	Z	IT	A	TZ, D			1			1	EN	NT (G), VU (M)	EN	VU	EPIJS
Iris haynei Baker	Gilboa iris, Haynes' Iris	سوسن فقوعة	G	Z	M	A	TZ					1		VU	VU (M,G)	EN	VU	EPIJS
Iris lortetii var. samariae (Dinsm.) Feinbrun	Nablus iris	سوسن نابلس، السوسن الأبيض	G	Z	M	A	TZ					1		EN	EN (M)		EN	EP
Iris palaestina (Bak.) Boiss.	Palastine Iris	سوسن فلسطيني	G	Z	M	A	MED, TZ			1		1	1	LC	LC (G,M)	EN	LC	EPIJS	BERC-BX-C0385
Iris vartanii Foster	Vartan's Iris	سوسن بنفسجي، سوسن السلط	G	Z	M	A	MED, TZ			1		1		EN	VU (G, M)	CR	EN	EPIJ	BERC-BX-C0418
Moraea sisyrinchium (L.) Ker Gawl. [Gynandriris sisyrinchium (L.) Parl.]	Barbary nut		G	Z	M-IT	A, B, G	MED, TZ, D	1	1	1	1	1	1	LC		LC	NE
Romulea bulbocodium (L.) Sebast. & Mauri	Crocus-Leaved Romulea	حرسنة	G	Z	M	A, C	MED			1				NT		EN	NE
Romulea columnae Sebastiani & Mauri	Columna Romulea	حرسنة عمودية	G	Z	M	A	MED			1		1		VU			EN
Ixioliriaceae
Ixiolirion tataricum (Pall.) Schult. & Schult.f.	Blue Desert Liliy	زعيتمان ازرق، عنصلان، خزامى الجبل	G	Z	IT	A, N, G	MED, , TZ, D			1				LC		LC	NE		BERC-BX-C0514
Juncaceae
Juncus acutus L.	sharp rush	اسل، سمر شائك، سمار	H	W	M-IT	C	MED, TZ				1	1		NT	LC (G,M)		LC
Juncus bufonius L.	Toad Rush	شَعر القرد	A	W	ES-M-IT	C	MED, TZ, D		1	1		1		NT		LC	LC
Juncus fontanesii J.Gay ex Laharpe	Rush sp.	سمر دفينين	H	W	M-IT	C	MED			1	1	1		NT	LC (G, M)	LC	LC		BERC-BX-C0369, BERC-ST-C195
Juncus maritimus Lam.	Sea Rush	سمر بحري	H	W	M-ES	J	MED	1						VU	LC (M)	LC	LC
Juncus pygmaeus Rich. ex Thuill.	Pygmy Rush		A		M-ES	C						1		EN	LC (M)		LC
Juncus rigidus Desf.[Juncus arabicus (Asch. & Buchenau) Adamson]	Arabian rush		H	W	IT-SA	C, J	D	1	1		1		1	NT	LC (M)	LC	LC
Juncus subulatus Forssk.	subulate rush, Many-Flowered Rush	حلين	H	W	M	C	MED					1		CR	LC (G, M)	CR
Liliaceae
Fritillaria persica L.	Persian Fritillary	قدح لبنان، برجيمة الحمام	G	Z	M-IT	A, G	MED, TZ			1		1		LC		LC	NE		BERC-BX-C0360, BERC-ST-C236
Gagea chlorantha (Bieb.) Schult. fil.	Gagea, Damascus Gagea	زعيتمان، بطيط دمشق	G	Z	IT	A, B, G	MED, TZ, D		1	1	1	1	1	LC		LC	NE		BERC-BX-C0359
Gagea commutata K.Koch	Stolonous Gold-crocus	زعيتمان، ازعيتمان أصفر، بطيط الحجل	G	Z	IT	A	MED, TZ		1	1		1		LC	DD (G)	LC	NE		BERC-BX-C0410, BERC-ST-C237
Gagea fibrosa (Desf.) Schult. & Schult.f.	fibrous star-of-Bethlehem	بطيط الحجل الليفي	G	Z	M	B, G	TZ, D		1	1	1	1	1	NT	LC (M)	LC
Gagea reticulata (Pall.) Schult. & Schult.f.	Reticulate Gagea	شَحُّوم، زعيتمان، بطيط الحجل	G	Z	IT	B, G	D	1	1	1	1		1	LC		LC	NE
Gagea rigida Boiss. & Spruner	Rٌigid star-of-Bethlehem		G	Z	M	B, G	D		1				1	NT	LC (G,M)		LC
Gagea villosa (M.Bieb.) Sweet	Hairy Star of Bethlemen	بطيط الحجل الزغبي	G	Z	M-ES	A	MED			1		1		EN			VU
Leopoldia comosa (L.) Parl.	Purple Grape Hyancinth	حلحل متوج، بلبوس شعري، بصيل أزرق شائع	G	Z	M-IT	A	MED, TZ			1		1		LC		LC	NE		BERC-BX-C0487
Leopoldia longipes (Boiss.) Losnik.	Long-Stalked Leopolida	بصيل ازرق طويل	G	Z	IT-SA	G	D		1					EN			NE		BERC-BX-C0534
Tulipa agenensis DC.[Tulipa sharonensis Dinsm.]	Sun's-Eye Tulip	قرن الغزال الجبلي، تيوليب عين الشمس، زنبق، قرن الغزال	G	Z	M	A, F	MED, TZ, D		1	1	1	1	1	LC	LC (G,M)	LC	LC		BERC-BX-C0490, BERC-BX-C0431, BERC-ST-C242
Tulipa systola Stapf	Desert Tulip		G	Z	IT	G	TZ, D			1		1	1	NT		LC	NE	EPIJS
Orchidaceae
Anacamptis collina (Banks & Sol. ex Russell) [Orchis collina Banks &Sol. ex Russell]	Fan lipped Orchid	الاوركيد مروحي الشفة	G	Z	M	A	MED, TZ					1	1	NT	LC (M)	EN	LC		BERC-BX-C0448
Anacamptis laxiflora (Lam.) R.M.Bateman, Pridgeon & M.W.Chase[Orchis laxiflora Lam.]	lax-flowered orchid, loose-flowered orchid, or green-winged meadow orchid		G	Z	M-IT	C	MED					1		CR	LC (M)	EN	EN
Anacamptis papilionacea (L.) R.M.Bateman, Pridgeon & M.W.Chase [Orchis caspia Trautv., Orchis papilionacea L.]	Pink Butterfly Orchid		G	Z	M	A	MED			1		1		LC		EN	LC		BERC-BX-C0422, BERC-ST-C267
Anacamptis papilionacea subsp. palaestina (H.Baumann & R.Lorenz) H.Kretzschmar, Eccarius & H.Dietr.	Pink Butterfly Orchid		G		M	A, R				1		1		LC
Anacamptis pyramidalis (L.) L.C.M. Richard	Pyramidal Orchid	سحلب هرمي	G	Z	M	A	MED			1		1		LC		CR	LC		BERC-BX-C0483, BERC-ST-C266
Anacamptis sancta (L.) R.M.Bateman, Pridgeon & M.W.Chase [Orchis sancta L.]	Palestine Orchid	الاوركيد المقدس	G	Z	M	A	MED			1		1		NT	LC (G, M)	EN	LC
Cephalanthera longifolia (L.) Fritsch	Long-Leaved Helleborine	أوركيد أوراق الصيف	G	Z	ES-M-IT	F	MED			1		1		NT		EN	LC
Epipactis veratrifolia Boiss. & Hohen. [Epipactis veratrifolia subsp. oaseana Shifman]	Scarce Marsh Helleborine	أوردكيد السبخات النادر	G	Z	M-IT	C	MED, D	1	1					VU	LC (G), EN (M)	CR	VU
Limodorum abortivum (L.) Sw.	Violet limodre	أوركيد بنفسجي	G	Z	M	F	MED			1		1		VU		CR	LC
Neotinea maculata (Desf.) Stearn	Dense-Spiked Orchid	اوركيد متراس السبل	G	Z	M	A	MED			1		1	1	NT		CR	LC
Neotinea tridentata (Scop.) R.M.Bateman, Pridgeon & M.W.Chase )[Orchis tridentata Scop.]	Tooth Orchid	سحلب مسنن	G	Z	M	A	MED			1		1		LC		CR	LC		BERC-BX-C0481
Ophrys apifera Huds.	Bee Orchid	حاجبية	G	Z	M-ES	A	MED			1		1		NT		EN	LC
Ophrys bornmuelleri M.Schulze [Ophrys fuciflora subsp. bornmuelleri (M.Schulze) B.Willing & E.Willing]	Bornmueller's Bee Orchid	نحلة القطيفة	G	Z	M	A	MED			1		1		LC			LC		BERC-BX-C0489, BERC-BX-C0539
Ophrys bornmuelleri subsp. bornmuelleri M.Schulze	_		G	Z	M	A	MED			1				EN
Ophrys fusca subsp. iricolor (Desf.) K.Richt. [Ophrys iricolor Desf.]	Iris Coloured Bee Orchid	اوركيد النحلة القاتمة، نحلة متقزحة	G	Z	M	A	MED			1		1		NT			EN
Ophrys holosericea (Burm.f.) Greuter	Drone Bee-Orchid		G	Z	M	A	MED			1				NT
Ophrys holosericea subsp. holosericea [Ophrys fuciflora (F.W.Schmidt) Moench, Ophrys libanotica P.Delforge]	Late Spider-orchid		G	Z	M	A	MED			1		1		NT
Ophrys lutea Cav.	Yellow Bee Orchid	نحلة صفراء	G	Z	M	A	MED			1		1		LC		CR	LC		BERC-BX-C0432
Ophrys lutea subsp. galilaea (H.Fleischm. & Bornm.) Soó [Ophrys sicula Tineo Lesser]	Sicilian bee orchid		G	Z	M	A	MED			1		1		NT	LC (M)
Ophrys omegaifera subsp. fleischmannii (Hayek) Del Prete [Ophrys fleischmannii Hayek ]	Tawny Bee-orchid, Tawny Ophrys		G	Z	M	A	MED			1		1		NT
Ophrys omegaifera subsp. israelitica (H.Baumann & Künkele) Deniz [Ophrys israelitica H.Baumann & Künkele]	Tawny Bee-Orchid		G	Z	M	A	MED			1		1		VU	LC (G,M)
Ophrys sphegodes Mill.	Velvet Bee-orchid, Early Spider Orchid	نحلة جميلة، سحلب صغير	G	Z	M-IT	A	MED, TZ			1		1		VU
Ophrys sphegodes subsp. taurica (Aggeenko) Soó ex Niketic & Djordjevic [Ophrys sphegodes subsp. mammosa (Desf.) Soó ex E.Nelson, Ophrys sintenisii Flisch & Bornm., Ophrys adonidis A.Camus & Gomb.]	Velvet Bee-orchid, Early Spider Orchid		G	Z	M-IT	A	MED, TZ			1		1		NT		CR			BERC-BX-C0492
Ophrys umbilicata Desf. [Ophrys dinsmorei Schlechter]	Carmel Bee-Orchid	اوركيد الكرمل	G	Z	M-IT	A	MED, TZ			1		1	1	LC		EN	LC
Ophrys sphegodes Mill.	Ophrys transhyrcana	اوركيد العنكبوت المبكر	G	Z	M-IT	A	MED			1		1		NT			LC		BERC-BX-C0570
Orchis anatolica Boiss.	Anatolian Orchid	اوركيد الاناضول، سحلب اناضولي، سحلب مرقط	G	Z	M	A, F	MED			1		1		LC					BERC-BX-C0480
Orchis galilaea (Bornm. & M.Schulze) Schlechter	Bug Orchid, Galilee Orchid	اوركيد الجليل	G	Z	M	A	MED			1		1		LC	LC (M)	EN	LC		BERC-BX-C0484
Orchis punctulata Stev. ex Lindl.	Punctate Orchid	اوركيد المنقط	G	Z	M-IT	A	MED			1		1		EN	LC (M)		VU
Serapias orientalis (Greuter) H.Baumann & Künkele [Serapias orientalis subsp. levantina (H.Baumann & Künkele) Kreutz, Serapias levantina H.Baumann & Künkele]	Levantine tongue-orchid		G	Z	M	A	MED			1		1		EN
Poaceae
Achnatherum bromoides (L.) P.Beauv.[Stipa bromoides (L.) Dörfl., Achnatherum fallacinum H.Scholz & Raus]	Sharp-Awned Feather-Grass	رتا ثرغولية	H	W	M	A	MED	1	1	1	1	1	1	LC	LC (M,G)	LC	LC
Aegilops geniculata Roth	Ovate Goatgrass	شعر ابليس	A	W	M	A	MED, TZ, D		1	1	1	1	1	LC	LC (M,G)	LC	LC
Aegilops kotschyi Boiss.	Desert Goatgrass	جاوي	A	W	IT-SA	B, G	D	1	1	1	1			LC	LC (G)	LC
Aegilops longissima Schweinf. & Muschl.	Slender Goatgrass	داوسر طويل	A	W	M	D	MED, TZ			1		1		NT	LC (G)	LC	LC
Aegilops lorentii Hochst. [ Aegilops biuncialis Vis.]	Lorent's goatgrass	دوسر لورنت	A	W	M	A	MED, TZ			1		1		NT	LC (G)	LC	LC
Aegilops peregrina (Hack.) Maire & Weiller	Rough Einkorn, Goatgrass	داوسر رحال	A	W	M	A	MED, TZ		1	1	1	1	1	LC	LC (G)	LC	LC		BERC-BX-C0281
Aegilops searsii Feldman & Kislev	Sear's Goatgrass	داوسر سيريسي	A	W	IT	A	TZ			1		1	1	NT	LC (G,M)	LC	LC
Aegilops speltoides Tausch	Truncate Goatgrass	دوسر شبه مكنسي	A	W	M	A	MED					1		VU	LC (G)		NT
Aegilops triuncialis L.	Barb Goatgrass	أبو شارِبْ	A	W	M-IT	A	TZ			1		1		NT	LC (G)	LC	LC
Aeluropus lagopoides (L.) Thwaites	Mangrove Grass, Rabbit-Foot Grass	عِكْرِش، نَجيـل الأرانب	H	W	IT-M-SA	J	TZ, D	1			1			EN	LC (G,M)	LC	VU
Aeluropus littoralis (Gouan) Parl.	Coast Aeluropus	شِرّيبْ، نجيل بري	H	W	M-IT	J	MED, D	1	1		1			EN	LC (G,M)		VU
Alopecurus arundinaceus Poir.	Creeping Foxtail		H	W	ES-M-IT	C	MED					1	1	CR	LC (G, M)	EN	CR
Alopecurus myosuroides Huds.	Black grass;mousetail; slender foxtail, Mouse Foxtail	ثعلبية	A	W	ES-M-IT	C	MED			1	1	1		VU		EN	NE
Alopecurus utriculatus Sol.	Vernal foxtail grass, Bladder Foxtail	ذيل الثعلب، ذيل الفار	A	W	M	A	MED, TZ		1	1	1	1	1	LC		VU	NE		BERC-BX-C0413, BERC-ST-C166
Andropogon distachyos L.	Two-spiked Beardgrass	سنام بري	H	W	PT	A	MED		1	1		1		LC		LC	NE		BERC-ST-C167
Anthephora laevis Stapf & C.E. Hubb	Smooth Anthephora	أنثيفورا الناعمة	H	W	SUD	B	D	1	1					CR			VU
Aristida adscensionis L.	Six-Weeks Tripleawn	ضرير	H, A	W	M-IT-SA	B, H, G	D	1	1	1	1	1	1	NT		LC
Arrhenatherum palaestinum Boiss.	Palestine false-oat, False Oat	شوفان كاذب	G	W	M	A	MED, TZ		1	1		1	1	LC	LC (G,M)	LC	LC
Arundo donax L.	Giant Reed	بوص فارسي، قصيب، قصب عمودي	G, PhS	W	M-IT	C	MED, TZ, D	1	1	1	1	1	1	LC	LC (G,M)	NT	LC		BERC-BX-C0249
Arundo plinii Turra [Arundo pliniana Turra, Arundo micrantha Lam.]	Pliny's Reed		G, PhS	W	M	C	MED		1			1		DD	LC (G,M)				BERC-ST-C168
Avena barbata Pott ex Link	Wild oat sp., Slender Oat	بَهْمة، شوفان بري	A	W	M	A	MED, TZ	1		1		1	1	LC		LC	LC
Avena clauda Durieu	Wild oat sp.		A	W	M-IT	D	MED, TZ			1			1	EN		EN	EN
Avena eriantha Durieu	Wild oat sp.	خافور صوفي	A	W	M-IT	A	MED			1				VU		VU	LC
Avena longiglumis DurIeu	Wild oat sp.		A	W	M-SA	D	MED, TZ			1				DD		LC	DD
Avena sterilis L.	Wild oat	كافور، سنيسله، شوفان بري	A	W	M-IT	A	MED, TZ, D	1	1	1	1	1	1	LC	LC (G)	LC	LC		BERC-BX-C0057, BERC-ST-C169
Avena wiestii Steud.	Slender Oat	زمیر	A					1	1	1	1	1	1	LC
Boissiera squarrosa (Sol.) Nevski	Squarrose Boissiera	بوسييرة عرفية	A	W	IT	G	D		1	1				NT		LC	NE
Brachiaria eruciformis (Sm.) Griseb.	Single Grass		A	W	M-IT-T	C	MED					1		EN	LC (G,M)		VU
Brachiaria mutica (Forssk.) Stapf [Urochloa mutica (Forssk.) Nguyen]	Para Grass	زريقة جرداء	G, H	W	T	C	MED, TZ				1			NT	LC (G,M)		VU
Brachypodium distachyon (L.) P.Beauv. [Brachypodium distachyon (L.) Beauvois var. hispidum Pamp., Trachynia distachya (L.) Link]	Purple False-Brome	دنْبَان	A	W	M-IT	A, B, G	MED, TZ, D	1	1	1	1	1	1	LC		LC	NE
Brachypodium sylvaticum (Huds.) P.Beauv.	Wood False-Brome		H	W	ES-M-IT	F	MED			1				DD
Briza maxima L. [Briza major C.Presl]	Great quaking-grass, Large Quaking Grass	كوفة الشيخ, قصفة	A	W	M	A	MED, TZ			1		1	1	LC		LC	NE		BERC-BX-C0102, BERC-ST-C171
Briza minor L.	Lesser quaking-grass, Small Quaking Grass	قصفة صغيرة	A	W	ES-M-IT	C	MED					1		NT		LC	NE
Bromus alopecuros Poir.	Foxtail Brome	ثرغول ذيل الثعلب	A	W	M	A	MED, TZ	1		1	1	1	1	LC		VU	NE
Bromus brachystachys Hornung [Bromus tigridis Boiss. & Noë]	Brome grass		A	W	M-SUD-IT	A, G	MED, TZ	1		1	1	1		VU			NE
Bromus chrysopogon Viv.	Brome grass		A	W	M-IT	E	MED, TZ			1	1			DD			NE
Bromus commutatus Schrad.	Brome grass		A		ES-M-IT	E				1				EN			NE
Bromus danthoniae Trin.	Multi-Awned Brome	أبو كنيتلة	A	W	IT	G	MED TZ, D			1				NT		LC	NE
Bromus diandrus Roth	Brome grass sp., Great Brome		A	W	M	A	MED			1		1		NT		LC	NE
Bromus fasciculatus C.Presl	Fascicled Brome	ثرغول حزمي	A	W	M	A, B, G	MED, TZ, D	1	1	1	1	1	1	LC	LC (G)	LC	LC
Bromus japonicus Thunb.	Japanese Chess	ثرغول ياباني	A	W	ES-M-IT	A	MED, TZ			1	1	1		NT		LC	NE
Bromus lanceolatus Roth	Lanceolate Brome	ثرغول سنساني	A	W	M-IT	A	MED, TZ, D	1	1	1	1	1	1	LC		LC	NE
Bromus madritensis L.[Bromus madretensis L. subsp. madretensis]	Madrid Brome	سَبَل أبو الحصِين	A	W	M-IT	A	MED, TZ	1	1	1	1	1	1	LC	LC (G)	LC	NE		BERC-ST-C172
Bromus pseudobrachystachys H.Scholz	Brome grass	شويعره	A	W	M-IT	C	MED. TZ	1		1	1	1		VU		VU	NE
Bromus rigidus Roth	Ripgut Brome	شويعره	A	W	M	A	MED, TZ			1				CR		VU	NE
Bromus rubens L.	Red Brome	ذيل الثعلب	A	W	M-IT-SA	A	MED, TZ, D		1	1	1	1	1	NT	LC (G)	LC	NE
Bromus scoparius L.	Twiggy brome, Brown Brome	شعرة الحمير	A	W	M-IT	A	MED, TZ, D	1	1	1	1	1	1	LC		LC	NE
Bromus sterilis L.	Barren Brome	ثرغول (عقيم)	A	W	M-IT	A	MED			1	1	1		LC		LC	NE
Bromus syriacus Boiss. & Blanche	Syrian Brome	ثرغول سوري	H	W	M	F	MED			1		1		NT	LC (G,M)	EN	LC	EPIJS
Bromus tectorum L.	Wall Brome Grass	دنقة، زْرِيعَة، شويعرة	A	W	M-IT-SA	A	MED, TZ, D		1	1	1	1	1	LC		LC	NE
Castellia tuberculosa (Moris) Bor	_		A		M-SA	B		1						DD			NE
Catabrosa aquatica (L.) P.Beauv.	Water Whorl-Grass	كاتابروز الماء	H	W	ES-M-IT	C	MED				1			CR	LC (G, M)		VU
Catapodium rigidum (L.) C. E. Hubbard	Hard Meadow Grass	عشب منتشر	A	W	M	A	MED, TZ, D	1	1	1	1	1	1	LC		LC	NE		BERC-ST-C173
Cenchrus ciliaris L. [Pennisetum ciliare (L.) Link]	Buffelgrass	ثبات	C, G, H	W	SA	H	MED, TZ, D	1	1		1		1	LC	LC (G)	LC	LC
Cenchrus divisus (J.F.Gmel.) Verloove, Govaerts & Buttler [Pennisetum divisum (Forssk. ex J.F.Gmel.) Henrard]	_	سنام طويل،ثَيموم، سنام طبريا، حمراء	C, G, H	W	SA	D	D	1						VU		LC	NE		BERC-BX-C0071
Cenchrus orientalis (Rich.) Morrone [Pennisetum orientale Rich.]	Oriental Cenchrus		C, G, H	W	SUD-AFR	H	D	1	1	1	1	1	1	LC	LC (G)	LC
Cenchrus setaceus (Forssk.) Morrone	Fountain grass		A				M			1				DD	LC (G)
Cornucopiae cucullatum L.	Horn of Plenty Grass		A	W	M	C	MED			1				CR		EN	NE
Crithopsis delileana (Schult.) Roshev.	False Barley	شوفان شائع	A	Z	M-IT	A, B, G	MED, TZ, D	1	1	1	1	1	1	LC		LC	NE
Cutandia memphitica (Spreng.) Benth.	Memphis Grass	خافور، ثيل	A	W	IT-SA	D	MED, TZ, D		1			1	1	EN			NE
Cynodon dactylon (L.) Pers.	Bermuda Grass	نِجيل (نَجِيل) بلدي، ثيل	C, G	W	PT	A, B, G	MED, TZ, D	1	1	1	1	1	1	LC		LC	NE		BERC-BX-C0221, BERC-ST-C174
Cynosurus coloratus Lehm. ex Steud. [Cynosurus callitrichus Barb.-Boiss. & Barbey]	Dog's Tail Grass	ذيل الكلب	A	W	M	A	MED, TZ		1	1		1		LC			NE
Cynosurus echinatus L.	Rough Dog's Tail	ذيل الكلب الشائك	A	W	M-IT	A	MED, TZ		1	1		1		NT		LC	NE		BERC-ST-C175
Cynosurus elegans Desf.[Cynosurus effusus Link]	Splendid Dog's Tail	ذيل الكلب الحرشي	A	W	M-IT	A	MED			1				EN
Dactylis glomerata L.	Rough Cock's Foot	صبوره الحبل، اصبعيه	H	W	ES-M-IT	A	MED, TZ	1	1	1		1	1	LC		LC	NE		BERC-BX-C0470
Dactyloctenium aegyptium (L.) Willd.	Egyption Finger-Grass	رجل الحرباية، نَعيم الصَّليب	A	W	T	I	MED, TZ, D	1				1		NT		LC	NE
Desmostachya bipinnata (L.) Stapf	Haifa Grass	حلفا	H	W	SUD	D	MED, D				1	1		NT	LC (G)	LC	LC
Dichanthium annulatum (Forssk.) Stapf	Diaz Blue Grass	حِميرة، أبو قصيبة، زمزم	H	W	T	E, B	MED, TZ, D	1	1		1	1	1	NT		LC	NE
Dichanthium foveolatum (Delile) Roberty	Dichanthium		H	W	SA - SUD	H, B	D				1			DD		LC	NE
Digitaria sanguinalis (L.) Scop.	Hairy Finger-Grass	دَفيرة، رزين مدمى	A	W	PT	I	MED, TZ, D	1	1	1		1	1	NT	LC (G)	LC	NE		BERC-ST-C176
Dinebra retroflexa (Vahl) Panz.	Viper Grass	نِجيل النمر	A	W	T	E	MED					1		CR		CR	NE
Diplachne fusca (L.) P.Beauv. ex Roem. & Schult. [Leptochloa fusca (L.) Kunth]	Brown Beetle-grass	أبو الركبة	H	W	T	E	MED, TZ	1			1	1		NT	LC (G)	LC	NE
Echinaria capitata (L.) Desf.	Prickley Grass	قنفذية رأسية	A	W	M	A	MED, TZ		1	1		1	1	LC		LC	NE
Echinochloa colonum (L.) Link	Com panicgrass	أبو ركبة، دخين، دنان	A	W	T	I	MED. TZ. D	1	1	1	1	1	1	LC	LC (G)	LC	NE		BERC-ST-C177
Echinochloa crusgalli (L.) P.Beauv.	Cockspur Panic Grass	دِنيبه، دحيرجة	A	W	M-IT	E, I	MED, TZ			1		1		NT	LC (G)	LC	LC
Enneapogon desvauxii P.Beauv.	Nineawn Pappusgrass	أنانبوغن فارسي	H	W	IT-SA	D	D	1						CR		LC	VU
Enneapogon persicus Boiss.	Pappusgrass	أنانبوغن صغير	H	W	IT-SUD	H	D	1						NT		CR	VU
Eragrostis barrelieri Daveau	Mediterranean Love Grass	عنزع شائع	A	W	M-SA	I	MED, D	1						VU		LC	NE
Eragrostis cilianensis (All.) Janch.	Stinkgrass, Candy grass	الحلفا الحولية	A	W	PT	I	MED, TZ	1		1		1		NT			NE
Eragrostis minor Host	Spreading Love Grass	عنزع صغير	A	W	ES-M-IT	I	MED, TZ, D	1						DD		LC
Eragrostis pilosa (L.) P.Beauv.	Hairy Love Grass	عنزع وبر	A	W	PT	I	MED, TZ, D		1	1				EN			NE
Festuca arundinacea Schreb. [Schedonorus arundinaceus (Schreb.) Dumort.]	Tall Fescue	قش قصبي	H	W	ES-M-IT	C	MED			1				DD			NE
Festuca incurva (Gouan) Gutermann [Psilurus incurvus (Gouan) Schinz & Thell.]	Whip Grass	عشب سوطي	A	W	M-IT	A	MED, TZ, D		1	1	1	1	1	LC
Festuca orientalis (Boiss.) B.Fedtsch. [Loliolum subulatum (Banks & Sol.) Eig]	fescue grass	زروان زرواني	A	W	IT	G	TZ, D		1	1	1		1	NT		LC	NE
Gastridium ventricosum (Gouan) Schinz & Thell.[Gastridium scabrum C. Presl]	Nit Grass	سبيلة بطنة	A	W	M	A	MED, TZ			1			1	VU		CR	NE
Gaudinia fragilis (L.) P.Beauv.	French Oat		A	Z	M	A	MED					1		CR		EN	NE
Hainardia cylindrica (Willd.) Greuter [Monerma cylindrica (Willd.) Coss. & Durieu]	Jointed Goat-Grass		A	W	M	C	MED			1		1		VU			NE
Hordeum bulbosum L.	Barley sp., Bulbous Barley	سبيلة، شعير بري، قرام	H	W	M-IT	A	MED, TZ		1	1	1	1	1	LC	LC (G)		LC		BERC-ST-C179
Hordeum marinum Huds.	Barley sp., Sea Barley	زَرِّيع	A	W	M-IT	C	MED, TZ			1				VU	LC (G)	LC
Hordeum marinum subsp. gussoneanum (Parl.) Thell.[Hordeum geniculatum All.]	Barley sp.	شعيرة	A	W	M-IT	J	MED, TZ			1		1		EN		CR
Hordeum murinum subsp. glaucum (Steud.) Tzvelev [Hordeum glaucum Stendel]	Barley sp.	شعير الذيب، شعير بري	A	W	M-IT	A, K, K	MED, TZ, D	1	1	1	1	1	1	LC		LC	LC		BERC-ST-C180
Hordeum spontaneum C. Koch	Barley sp., Wild Barley	شعير بري	A	W	M-IT	A	MED, TZ, D	1	1	1	1	1	1	LC		LC	NE
Hyparrhenia hirta (L.) Stapf.	Hairy Beard-Grass	صخبر، سنام	C, G, H	W	M-IT-SA	A, H	MED, TZ, D	1	1	1	1	1	1	LC		LC	NE		BERC-ST-C181
Imperata cylindrica (L.) Raeusch.	Cogon Grass	حَلْفا (حَلْفَة)	H	W	M-IT-SA	C	MED, TZ, D	1		1		1	1	NT	LC (M)	LC	LC
Lagurus ovatus L.	Hare's Tail	ذيل الأرنب	A	W	M	A	MED			1		1		NT		LC	NE		BERC-ST-C182
Lamarckia aurea (L.) Moench	Golden Dog's Tail	مشعرية، سنام	A	W	M-IT	A, B, G	MED, TZ, D	1	1	1		1		LC		LC	NE		BERC-BX-C0427, BERC-ST-C183
Leersia hexandra Sw.	Six-stamened Cut-grass		H		ES-M-IT	C						1		CR	LC (G, M)		VU
Lolium perenne L.	Perennial Rye-Grass	زوان معمر،جازون، حشيشة الفرس، صامة	H	W	ES-M-IT	A	MED			1		1		NT		LC	LC		BERC-ST-C184
Lolium persicum Boiss. & Hohen	Persian Ryegrass		A	W	IT	C	MED					1		CR		CR	VU
Lolium rigidum Gaudin	Rigid Rye-Grass	زُوَان، زوان قاسي	A	W	M-IT	A, B, G	MED, D	1	1	1	1	1	1	LC		LC	LC		BERC-ST-C185
Lolium temulentum L.	Bearded Darnel, Darnel, Bearded Rye-Grass	زوان، زوان مسكر، دنقة، دوسر، رْوْيطَة، حشيشة الفرس، شيلم	A	W	ES-M-IT	I	MED, TZ		1	1	1	1		NT		LC	LC
Melica minuta L.	Small Melick Grass		H	W	M	F	MED			1		1		EN			NE
Melica persica Kunth[Melica inaequiglumis Boiss., Melica cupani]	Presian Melicgrass		H	W	M-IT	H	MED, D			1		1		NT		EN	NE
Oloptum miliaceum (L.) Röser & Hamasha [Piptatherum miliaceum (L.) Coss.]	Many-Flowered Millet Grass	سنام مكانس، مكنسة بري	C, G, H	W	M-IT	A	MED, TZ, D	1	1	1	1	1	1	LC			NE		BERC-ST-C188
Oloptum thomasii (Duby) Banfi & Galasso [Piptatherum thomasii (Duby) Kunth]	Millet grass		C, G, H	W	M-IT	A	MED, TZ, D			1		1		LC			NE
Panicum maximum Jacq.	Guinea Grass		C, H	W	T	I	MED		1					DD
Panicum miliaceum L.	Broomcorn Millet		A	W	ES-M-IT	I	MED			1				EN		EN
Panicum repens L.	Creeping Millet	زُمَّار، دخن زاحف	C, H	W	T	C	MED, TZ				1	1		NT	LC (G)	LC	LC
Panicum turgidum Forssk.	Millet sp., Turgid Millet	ثُمام	C, H	W	SA - SUD	D	TZ, D	1	1					CR		VU
Parapholis incurva (L.) C.E.Hubb.	Curved Sea Hard-Grass	عويْجَة	A	W	M-IT	C	MED, TZ			1	1	1	1	LC		LC	NE
Phalaris aquatica L.[Phalaris tuberosa L.]	Tuberous Canary Grass, Bulbous Canary Grass		H	W	M	A	MED, TZ		1	1		1	1	LC	LC (M)	LC	LC
Phalaris brachystachys Link	Shortspike Canarygrass	شعر الفار، حشيشة كناري، قصير السنبلة	A	W	M	A	MED, TZ	1	1	1	1	1	1	LC	LC (G)	LC	LC		BERC-ST-C186
Phalaris minor Retz.	Reed grass	شَعير الفار	A	W	M-IT	B, G	MED, TZ, D	1	1	1	1	1	1	LC		LC	NE
Phalaris paradoxa L.	Bristle-Spiked Canary Grass	شعر الفار الغريب، فَنْبُوع، حشيشة كناري	A	W	M-IT	A	MED, TZ	1		1	1	1	1	LC	LC (M)	LC	LC		BERC-ST-C187
Phleum subulatum (Savi) Asch. & Graebn.	Slender Timothy	عصوية مخرزية	A	W	M	A	MED, TZ		1	1		1	1	NT			NE
Phragmites australis (Cav.) Trin. ex Steud.[Phragmites frutescens H.Scholz]	Reed sp., Common Reed	قصيب، قصبه	G, H	W	PT	J	MED, TZ, D	1	1	1	1	1	1	LC	LC (G)	LC	LC
Piptatherum blancheanum Desv. ex Boiss.	Ricegrass	سنام مكانس	H	W	M	A	MED		1	1		1	1	LC			NE
Piptatherum holciforme (M.Bieb.) Roem. & Schult.	Large-Flowered Millet Grass	سنام	H	W	M-IT	A	MED, TZ			1		1		LC			NE
Poa bulbosa L [Poa eigii Feinbrun]	Eig's meadowgrass, Bulbous Meadow Grass	عشبة الكلاء، قباع، بصيلي	H	W	IT	A	MED, TZ	1	1	1		1	1	LC		LC	NE
Poa infirma Kunth	Meadowgras sp.	زِوان	A	W	M	A	MED, TZ, D		1	1	1	1		NT		LC	NE
Poa sinaica Steud.	Meadowgras sp., Sinai Meadow Grass		H	W	IT	B, G	D			1				DD		LC
Poa trivialis L.	Meadowgras sp., Rough Meadow Grass	طيف مبذول	H	W	ES	C	MED, TZ					1		NT		LC	NE
Polygonum palaestinum Zohary	Palestinian Knotweed	قرضاب	H	Z	M-SA	D	MED, TZ, D					1		EN				EPIJ
Polypogon monspeliensis (L.) Desf.	Annul Beardgrass	ذيل القط، شعر الفار، ذيل الثعلب، ذيل الفار، ذيل السبع	A	W	M-IT-SA	C	MED, TZ, D	1	1	1	1	1	1	LC	LC (G,M)	LC	LC
Polypogon viridis (Gouan) Breistr.	Waterbent	دِيل الفار	H	W	M-IT	C	MED, TZ, D		1	1	1	1	1	LC	LC (G,M)	LC	LC		BERC-ST-C189
Rostraria cristata (L.) Tzvelev	Crested Hair-Grass		A	W	M-IT	A	MED, TZ, D		1	1	1	1	1	NT		LC	NE
Rostraria obtusiflora (Boiss.) Holub	Hair-grass		A	W	M-IT	A	MED			1		1		VU		LC	NE
Rostraria pumila (Desf.) Tzvelev	Hair-grass	سَجِيل	A	W	IT-SA	B, G	D	1						VU		NT	NE
Rostraria smyrnacea (Trin.) H. Scholz	Smyrna Hair-grass		A	W	M-IT	A	D, MED, TZ,	1	1	1	1	1	1	LC		LC	NE		BERC-BX-C0081
Saccharum spontaneum L.	Egyptian Sugar Cane	قصيب	G, PhS	W	M-IT-SA	D	MED, D					1		VU	LC (G,M)		LC
Schismus arabicus Nees	Arabian Schismus	أم روس، بهمة عربية	A	W	IT-SA	B, G	MED, TZ, D	1	1	1	1		1	LC		LC	NE
Sclerochloa dura (L.) P.Beauv.	Rigid Dog's-Tail		A	W	M-IT	A	MED			1		1		EN		CR	NE
Secale cereale L.	Cereal Rye	حويذان كرت	A	W	ES-M-IT	E	MED			1				DD
Setaria adhaerens (Forssk.) Chiov	Bur Bristlegrass	شعر الفار -صافیة	A	Z				1	1	1	1	1		NT			NE
Setaria pumila (Poir.) Roem. & Schult.	yellow foxtail		A	W	PT	I	MED			1				DD		LC
Setaria viridis (L.) P.Beauv.	Green Bristle Grass	دِيل الفار، حسب أخضر	A	W	ES-M-IT	I	MED, D			1		1		DD		LC	NE
Sorghum halepense (L.) pers.	Johnson Grass	قصاب حلبي، حشيشة جونسون، قصيب	C, G	W	T	E, I	MED, TZ, D	1	1	1	1	1		LC		LC	NE		BERC-BX-C0217
Sphenopus divaricatus (Gouan) Rchb.	Sphenopus	نْعِيمَة	A	W	M-IT-SA	B, J	MED, TZ, D			1	1			NT	LC (M)	LC	NT
Sporobolus aculeatus (L.) P.M.Peterson [Crypsis aculeata (L.) Aiton]	Flat-Topped Grass		A	W	ES-M-IT	C	MED			1				DD			NE
Sporobolus alopecuroides (Piller & Mitterp.) P.M.Peterson [Crypsis alopecuroides (Piller & Mitterp.) Schrad.]	Foxtail prickle grass	بقق رفيع	A	W	ES-M-IT	C	MED			1				VU		LC	NE
Sporobolus factorovskyi (Eig) P.M.Peterson [Crypsis factorovskyi Eig]	Factorovsky's Crypsis	بقق عريض	A	W	M	C	MED. TZ			1		1		CR			NT
Sporobolus schoenoides (L.) P.M.Peterson [Crypsis schoenoides (L.) Lam. ]	Swamp Pricklegrass, Short Pricklegrass	بقق رفيع	A	W	ES-M-IT	C	MED	1		1		1		NT
Stipa arabica Trin. & Rupr.	Twisted awn(or Cape) Feathergrass		H	W	IT	H	TZ, D		1	1				DD
Stipa hohenackeriana Trin. & Rupr.	Speargrass	عذم	H	W	IT	G	TZ, D			1				DD	LC (G)	LC
Stipa parviflora Desf.	Small-flowered Feather Grass	احميري، رتا صغيرة الحجم	H	W	IT	A, H	D			1		1	1	NT		LC	NE
Stipa pellita (Trin. & Rupr.) Tzvelev[Stipa lagascae Roem. & Schult.]	Pellita Needle Grass, Pellita Feather Grass		H	W	M-IT	H	MED, TZ, D	1						NT			NE
Stipagrostis lanata (Forssk.) De Winter	Coast Triple-Awned Grass		H	W	SA	D	MED, TZ, D	1	1					VU		CR
Stipagrostis raddiana (Savi) De Winter	Radd's Bristle Grass, Radd's Spear Grass		H	W	SA	D	D		1					DD		LC
Stipellula capensis (Thunb.) Röser & Hamasha [Stipa capensis Thunb.]	Mediterranean Needle Grass, Twisted-Awned Spear-Grass	صمعة، رتا، البهمي، سبل	A	W	IT-SA	B, G	MED, TZ, D			1				LC		LC	NE
Taeniatherum caput-medusae (L.) Nevski	Portugal Lyme-Grass	ابو حربية	A	W	IT	A	MED, TZ, D			1				VU		LC	NE
Tetrapogon villosus Desf.	Villous Tetrapogon		H	W	SA - SUD	H	D	1	1	1	1	1	1	LC		LC	NE
Thinopyrum elongatum (Host) D.R.Dewey [Elymus elongatus (Host) Nevski ]	Tall Wheatgrass	نجم السنجات	H	W	M-ES	C	MED, D				1	1		CR		LC	VU
Tricholaena teneriffae (L.f.) Link	Teneriffae Tricholaena	وسبة	H	W	SA - SUD	B, B	MED, TZ, D			1		1		LC		LC	NE
Tripidium ravennae (L.) H.Scholz [Saccharum ravennae (L.)L.]	Italian Sugar Cane	قصيب	H	W	M-IT	C	MED, TZ, D	1				1		NT	LC (G)		LC
Trisetaria macrochaeta (Boiss.) Maire	Oatgrass		A	W	SA	A	D			1		1	1	LC		LC	NE		BERC-BX-C0509
Triticum turgidum subsp. dicoccoides (Asch. & Graebn.) Thell. [Triticum dicoccoides (Körn. ex Asch. & Graebn.	Wild Emmer	حنطة نشرية	A	W	M	A	MED, TZ		1	1		1		LC	LC (G)	NT	LC
Urospermum picroides (Buckl.) R.Webster	Prickly Cupped Goat's Beard	سَليس، قديد	A	Z	M-IT	A	MED, TZ, D			1		1		LC		LC	NE
Vulpia ciliata Dumort.	Ciliate Fescue	أبو ذنيبة مهدبة	A	W	M-IT	A	MED, TZ	1		1		1		LC			NE
Vulpia muralis (Kunth) Nees	Squirrle-Tail Fescue	أبو ذنيبة الحيطان	A	W	M	A	MED			1		1	1	EN			NE
Vulpia myuros (L.) C.C.Gmel.	Maeuseschwanz, Rat's-Tail Fescue	أبو ذنيبة فأرية	A	W	ES-M-IT	A	MED, TZ	1		1		1		LC		LC	NE
Vulpia unilateralis (L.) Stace	Mat Grass Fescue	أبو ذنيبة أحادية الجانب	A	W	M-IT	G	TZ	1	1	1	1	1	1	NT		LC	NE
Potamogetonaceae
Potamogeton perfoliatus L.	Perfoliate Pondweed	عشب البرك (مثقوب الورق)	HE	W	PT	C	MED			1				EN	LC (G,M)		LC		BERC-ST-C330
Stuckenia filiformis (Pers.) Börner [Potamogeton filiformis Pers.]	Slender-Leaved Pondweed		HE	W	PT	C	MED			1		1	1	EN	LC (G)
Zannichellia palustris L.	Horned Pondweed	حامول البحر	HE	H	PT	C	D	1	1					NT	LC (G)	LC	LC
Ruppiaceae
Ruppia cirrhosa (Petagna) Grande	Spiral Ditchgrass		HE	H	PT	C	MED, D	1						DD
Ruppia maritima L.	Widgeon Grass	حامول	HE	H	PT	C	MED, D	1			1			EN	LC (G)	LC	VU
Smilacaceae
Smilax aspera L.	Rough Bindweed	عليق، مديدة حية	V, PhS	Z	M	F	MED			1		1		LC		LC	LC		BERC-BX-C0175, BERC-ST-C241
Typhaceae
Sparganium erectum L.	Common Bur-Reed	خبوك	H	W	ES-M-IT	C	MED			1		1		CR			VU
Typha angustifolia L.	Bulrush sp, Narrow-Leaved Cut-Tail	بُردي، ذيل القط (ذنب القط)	H	W	T-M-ES	C	TZ	1		1	1	1	1	VU	LC (G,M)	NT	LC
Typha domingensis Pers.	Bulrush sp, Narrow-Leaved Reedmace	بُردي، ذيل القط	H	W	M-IT-SA	C	MED, TZ, D					1		LC	LC (G)	NT	LC
Typha latifolia L.	Bulrush sp, Great Cat's Tail	ذيل القط عريض الورق	H	W	PT	C	MED					1		VU	LC (G)	LC	LC
Dicots
Acanthaceae
Acanthus syriacus Boiss.	Syrian Bear's Breech	كف الدب, شوك الجمل	H	Z	M	A	MED			1	1	1	1	LC		LC	NE		BERC-BX-C0158
Blepharis attenuata Napper	Blepharis attenuata	شوك الضب الرقيق	C	Z	IT-SA	A, B	TZ, D	1	1	1	1	1	1	LC		LC		EPIJS
Aizoaceae
Aizoanthemopsis hispanica (L.) Klak (Aizoon hispanicum L.)	Spanish aizoon	عَدْأة، يشاند، مليح	A	Z	SA	B, G	TZ, D	1	1		1		1	LC			NE
Aizoon canariense L.	Purslane;leaved aizoon	جفنة، كشة البلد، حدق، مليح	A	Z	SUD	B	D	1	1					NT		LC	NE
Mesembryanthemum cryptanthum Hook.f. [Mesembryanthemum forskahlii Hochst. ex Boiss., Opophytum forsskalii (Hochst. ex Boiss.) N.E. Br.]	Forskal Fig Marigold	سمح	A	Z	SUD	B, B	D	1	1					NT
Mesembryanthemum crystallinum L.	Ice Plant	عُشبة الجليد	A	Z	M-ES	M	MED	1						VU			NT
Mesembryanthemum nodiflorum L.	Egyptian Fig-Marigold	غصول، غاسول، شنين، مليح	A	Z	ES-M-IT	B, G, J	D	1	1	1	1			LC		LC	NE		BERC-BX-C0590
Zaleya pentandra (L.) Jeffrey	African purslane	روقمة	H	Z	SUD	I	MED					1		EN		LC	CR
Amaranthaceae
Aerva javanica (Burm.f.) Juss. ex Schult.	Aerva, Desert Cotton	طُرف، يرة، شجرة النعجة، يروق، أراة،غيل	C	W	T	B	D	1						VU		LC	NE
Agathophora alopecuroides (Delile)Fenzl ex Bunge	Desert Cotton, Fox-tail Cotton	شعران	C	W	SA	B	D	1	1		1		1	LC			NE		BERC-BX-C0585
Amaranthus graecizans L.	Mediterranean amaranth, short-tepalled pigweed, spreading pigweed, and tumbleweed	قطیفة (یونانیة)	A	Z	PT	I		1		1	1	1	1	NT			NE
Anabasis articulata (Forskal) Moq.	Jointed Anabasis	شعران، شنان	C	W	SA	B, G	D	1	1	1	1		1	LC		LC	NE
Anabasis oropediorum Maire	Atlas Shrub		C	W	IT	G	D		1				1	VU			NE
Anabasis setifera Moq.	brisled anabasis, bristled anabasis	حمض, عضو، جالو	C	W	SA	B	D	1	1					LC		LC	NE		BERC-BX-C0587
Anabasis syriaca Iljin	Anabasis	عُضو، الأشنان السوري، قلوى	C	W	IT	G	D		1					VU		LC	NE
Arthrocnemum macrostachyum (Moric.) K.Koch	large-spiked glasswort	شنان، حطب عراد	C	W	M-SA	C, J	MED, D	1			1			LC		LC	NE
Atriplex davisii Aellen	Davis' Saltbush or Davis' Orache		A		M-IT	C, E				1				DD
Atriplex glauca L.	Saltbush	رغل	C	W	IT-SA	J	D	1	1		1		1	LC		EN	NE
Atriplex halimus L.	Shruppy Saltbush, Sea Orache	قطف، رغل، ملاح	PhS	W	M-SA	J	TZ, D	1	1	1	1		1	LC		LC	LC		BERC-BX-C0014
Atriplex lasiantha Boiss.	Lasiantha Salthbush	قطف صوفي الزهر	C, A	W	M-IT	E, B	MED, TZ, D	1						EN			NE
Atriplex leucoclada Boiss. var. leucoclada	Orache and Raghal	رغْل(رُغْل)	C	W	IT-SA	E, B, J	TZ, D	1	1	1	1	1	1	LC		LC	NE		BERC-ST-C51
Atriplex portulacoides L.	Sea Purslane		C	W	ES-M-IT	J	MED					1		EN			NE
Atriplex prostrata Boucher ex DC.	Wild Orache	قطف بري	A	W	ES-M-IT	C, E, J	MED, TZ	1		1		1		EN		VU	NE
Atriplex rosea L.	red orache, Frostef orache	قطف وردي، رغل، عجرم	A	W	M	E	MED			1		1	1	NT		LC	NE
Atriplex sagittata Borkh.[Atriplex nitens Schkuhr ]	common English names for Atriplex sagittata include Arrowleaf Saltbush and Arrowleaf Orache		A	W	ES-M-IT	E	MED			1		1		DD			NE
Atriplex tatarica L.	Tartarian Orache	قطف	A	W	ES-M-IT	E	MED, TZ, D	1		1			1	NT		LC	NE
Bassia arabica (Boiss.) Maire & Weiller	Arabian Bassia	ثلثول	C	W	SA	J	D	1	1				1	LC		LC	NE		BERC-BX-C0586
Bassia eriophora (Schrad.) Asch.	Wooly Bassia	حُمَيْض، خنانة النعجة	A	W	SA - SUD	B	D	1	1		1			LC		LC	NE
Bassia muricata (L.) Asch.	Hairy saltwort	أُرَيْنِبة، ليهذ، عريم	A	W	IT-SA	D, B, G	D	1						NT		LC	LC
Beta vulgaris L.	Suger Beet, White Beet	شمندر، ضِرس الكلب، سلق	A	W	ES-M-IT	A, J	MED, TZ, D	1	1	1	1	1	1	LC		NT	LC		BERC-ST-C52
Caroxylon gaetulum (Maire) Akhani & Roalson [Salsola imbricata subsp. gaetula (Maire) Boulos, Salsola gaetula (Maire) Botsch. ]	Gaetulum Saltbush	غدرف	C	W	SA- SUD	B, B	D	1						DD			NE
Chenopodiastrum murale (L.) S.Fuentes, Uotila & Borsch [Chenopodium murale L.]	Nettle-Leaved Goosefoot	غبيرة، ابو عِفين، الرمرام، سكران	A	W	PT	E, K, K	MED, TZ, D	1	1	1	1	1	1	EN					BERC-BX-C0196, BERC-ST-C55
Chenopodium album L.[Chenopodium missouriense Aellen]	White Goosefoot	رُكَب الجمل، فص الكلاب، فساء الكلاب	A	W	PT	E	MED, TZ, D			1	1	1		LC		LC	NE		BERC-ST-C53
Chenopodium novopokrovskyanum (Aellen) Uotila	_		A	W	M-IT	E	MED, TZ, D			1				EN			NE
Chenopodium opulifolium Schrad. ex W.D.J.Koch & Ziz	Grey Goosefoot	متين	A	W	ES-M-IT	E, K, K	MED			1		1		VU		LC	NE
Chenopodium polyspermum L.	All-Seed	غبيرة عديدة البذور	A	W	ES-M-IT	N, E	MED			1				DD			NE
Chenopodium vulvaria L.	Stinking Goosefoot	غبيرة، المنتنة	A	W	ES-M-IT	K, K	MED, TZ, D		1	1		1		LC		LC	NE		BERC-BX-C0034, BERC-ST-C56
Halothamnus hierochunticus (Bornm.) Botsch.	Jericho Aellenia		A	W	IT	E, G	D		1	1	1	1	1	LC			NE
Halothamnus lancifolius (Boiss.) Kothe-Heinr.[Halothamnus acutifolius (Moq.) Botsch]	Lanceleaf Saltwort.		C	W	IT	D, B, G	MED, TZ, D	1	1	1	1		1	LC		LC	NE
Haloxylon persicum Bunge	saxaul, White Saxaul	غَضا	PhS	W	IT	D	D	1						CR	LC (G)	VU
Haloxylon salicornicum (Moq.) Bunge ex Boiss.[Hammada salicornica (Moq.) Iljin]	Glasswort		C	W	SUD	D	D	1						NT		LC	NE
Hammada ramosissima (Benth. & Hook.fil.) Iljin	Eig's Hammada		C	W			D				1			DD			NE
Noaea mucronata (Forssk.) Asch. & Schweinf.	Thorny Saltwort	صِر، شوك الحنيش	C	W	IT	G	TZ, D		1	1	1	1	1	LC		LC	NE
Salicornia fruticosa (L.) L. [Sarcocornia fruticosa (L.) A.J.Scott]	Shrubby Glasswort		C	W	M	C, J	MED, TZ, D	1			1			VU		CR	NT
Salsola imbricata Forssk. [Caroxylon imbricatum (Forssk.) Akhani & Roalson]	Fetid Saltwort	غدرف	PhS	W	SUD	B, B	D			1				EN			NE
Salsola incanescens C.A. Mey. [Salsola volkensii Scweinf. & Asch.]	Gentle Saltwort		A	W	SA	B, G, J	D	1			1		1	EN			NE
Salsola inermis Forssk.	Unarmed Saltwort	نَدوه، احديدة	A	W	SA	B, G, J	D	1	1	1	1		1	LC			NE
Salsola jordanicola Eig	Jordan saltwort	قَضْقاض	A	W	SA	B, J	D	1	1		1		1	LC			NE	EPIJ
Salsola schweinfurthii Solms	Desert Saltwort	شحامة	C	W	SA	J	D		1					NT		LC	NE
Salsola soda L.	French Saltwort		A	W	PT	J	MED			1				DD					BERC-BX-C0593
Salsola tetrandra Forssk. [Caroxylon tetrandrum (Forssk.) Akhani & Roalson]	Four-Stamened Saltwort	فِرس	C	W	SA	J	D	1	1		1			LC			NE
Salsola tragus L.	Prickly Saltwort	قالي	A	W	PT	M, B, G, J	MED, TZ, D		1	1	1	1		EN
Salsola vermiculata L. [Caroxylon vermiculatum (L.) Akhani & Roalson]	Narrow-Leaved Saltwort	رُوث	C	W	IT-SA	B, G, J	TZ, D	1	1	1	1	1	1	LC		LC	NE
Sarcocornia perennis (Mill.) A.J.Scott	Perennial Glasswort, Chickenlaws		C	W	M	C, J	MED, TZ				1	1		VU	LC (G)		EN
Soda rosmarinus (Bunge ex Boiss.) Akhani [Seidlitzia rosmarinus Bunge ex Boiss.]	glasswort or samphire	شْنان، دويد	C, PhS	W	SA	B, J	D	1			1			NT			NE
Suaeda aegyptiaca (Hasselq.) Zohary [Suaeda hortensis Forssk. ex J.F.Gmel. ]	Egyptian Seablite	رجله، رطريط	H, A	W	SA	B, J	TZ, D	1	1		1		1	LC		LC	NE
Suaeda asphaltica (Boiss.) Boiss.	Asphaltic seablight, Deas-Sea Sea-Blite	سُوّيدة	C	W	SA	B, J	D	1	1		1			LC		VU	NE	EPIJS	BERC-BX-C0253
Suaeda fruticosa Forssk. ex J.F.Gmel.	Shrubby Sea-Blite	سُوّاد، سويدة، حميض	C	W	SUD	B, J, B	D	1			1			LC		LC	NE		BERC-BX-C0594, BERC-BX-C0595
Suaeda monoica Forssk. ex J.F.Gmel.	Monoecious Sea-Blite	عَصَل، حمد	PhS	W	SUD	B, J, B	D	1	1		1			EN		VU	VU
Suaeda palaestina Eig & Zohary	Palestine Seablite	سُوّيدة	C	W	SA - SUD	B, J	D					1		EN			EN	EPIJS
Suaeda vera Forssk. ex J.F.Gmel. [Salsola fruticosa J. F. Gmelin]	True Sea-Blite	حطب شامي	C	W	M-SA	M, B, J	MED, D				1			DD					BERC-ST-C57
Traganum nudatum Delile	Naked Saltwart	ضُمْرَان، زمران	C	W	SA	B, J	D			1				DD		LC	NE
Anacardiaceae
Pistacia atlantica Desf.	Atlantic Pistachio	بطم اطلسي، بُطم	PhT	W	IT	F, H	MED, TZ, D		1	1		1	1	LC		NT	LC		BERC-BX-C0563, BERC-ST-C9
Pistacia lentiscus L.	Lentisk, Mastic Tree	سريس، بطم، مصطكي، المصطقرا	PhS	W	M	F	MED			1		1		LC	LC (G)	CR	LC		BERC-BX-C0143, BERC-ST-C10
Pistacia saportae Burnat	Hybrid Terebinth		PhT	W	M	F	MED			1		1		NT			NE
Pistacia terebinthus L. [Pistacia palaestina Boiss. ]	Palestinian Pistachio, Terebinth	بطم فلسطيني	PhS	W	M	F	MED		1	1		1		LC	LC (G)	LC	LC		BERC-BX-C0010
Rhus coriaria L.	Sicilian Sumach, Sumach	سماق	PhS	Z	IT	F	MED			1		1	1	LC	LC (G)	LC	LC		BERC-BX-C0037, BERC-ST-C11
Searsia tripartita (Ucria) Moffett [Rhus tripartita ( Ucria) Grande]	Syrian Sumach	غيلان، عرن، غلانة، إرن	PhS	W	IT	H	TZ, D	1	1	1	1	1	1	LC	LC (G)	LC	VU
Apiaceae
Ptilimnium capillaceum (Michx.) Raf. (Ammi majus L. )	Common Bishop's Weed, Bishop's Flower	خلة شيطانية	A	Z	M	E, I	MED	1	1	1	1	1	1	LC		LC	LC
Visnaga daucoides Gaertn. (Ammi visnaga (L.) Lam.)	Bisnaga, Toothpick Weed	خلة بلدية	A	Z	M	E	MED			1		1		LC		LC	NE
Anthriscus lamprocarpa Boiss.	Beaked Parsley	خومي الذيل	H	Z	M	F	MED			1		1		EN		EN	NE
Apium graveolens L.	Wild Celery	كرفس	A	Z	PT	C	MED			1		1		VU	LC (G,M)	LC	LC
Apium nodiflorum (L.) Lag.	Fool's Watercress	عشبة الماء، جزر العفريت	H	Z	PT	C	MED			1	1	1		NT	LC (G, M)	NT	NE		BERC-BX-C0114
Artedia squamata L.	Madonna Flower, Crown Flower	دريهمة، ارتيديا	A	Z	M	A	MED, TZ		1	1	1	1	1	LC		LC	NE		BERC-BX-C0270, BERC-ST-C385
Astomaea seselifolia (A.DC.) Rauschert [Astoma sesilifolium D C.]	Seselifolia Astomaea	بلبلوس، فرقعون	G	Z	M-IT	A	MED, TZ, D		1	1	1	1	1	LC		LC	NE		BERC-ST-C386
Bifora testiculata (L.) Roth	Small Coriander	كزبرة صغيرة	A	Z	M	A	MED, TZ		1	1	1	1		LC		LC	NE		BERC-ST-C387
Bunium paucifolium DC.	earthnut, Caraway	اختار	G	Z	M-IT	A	MED, TZ		1	1			1	LC		VU	NE
Bupleurum brevicaule Schltdl.	Short-stemmed Hare's Ear	حلبلاب قصير الساق	A	Z	M	A	TZ					1	1	VU		LC	VU		BERC-ST-C388
Bupleurum lancifolium Hornem.	spear-leaved hare's-ear	الحلوان، آذان الفار	A	Z	M-IT	A	MED, TZ, D	1	1	1	1	1	1	LC		LC	NE		BERC-ST-C389
Bupleurum nodiflorum Sibth. & Sm.	Sessile-flowered Hare's Ear, Small Hare's Ear	حلبلاب عقدي الزهر ، حلبلاب أحادي الزهر	A	Z	M	A	MED, TZ			1		1	1	LC		LC	NE		BERC-BX-C0248, BERC-ST-C390
Bupleurum odontites L.	Narrowleaf Thorow-Wax	دابق	A	Z	M	A	MED					1		CR		EN
Bupleurum semicompositum L.	Flowering rush	زَعْفَرَان	A	Z	M-IT-SA	G	TZ, D	1	1	1	1			NT		EN	NE
Bupleurum subovatum Spreng.	Lanceleaf Thorow Wax	حلوان	A	Z	M	A, I	MED, TZ, D		1	1	1	1		NT		EN	NE		BERC-BX-C0513
Chaerophyllum nodosum (L.) Crantz [Physocaulis nodosus(L.) Crantz]	Knobbed Parsley		A		M	F				1		1		EN			NE
Chaetosciadium trichospermum (L.) Boiss.	Hairy-Seeded Chervil	لزيقة	A	Z	M	A, B, G	MED, TZ, D	1	1	1	1	1	1	LC		LC	NE	EPIJS	BERC-BX-C0572, BERC-ST-C391
Conium maculatum L.[Conium maculatum L. var. leiocarpum Boiss.]	Hemlock, Mother Die	شوكران، شقرون، شنكران	H	Z	ES-M-IT	K, K	MED		1	1		1		NT		LC	NE		BERC-BX-C0216, BERC-ST-C392
Coriandrum sativum L.	Coriander, Wild Coriander	كُزْبَرَة، كسبرة	A	Z	M-IT	A	MED			1		1	1	NT		LC	NE		BERC-BX-C0299
Daucus aureus Desf.	Golden Carrot		A	Z	M	A	MED			1	1	1		NT		LC	DD
Daucus broteri Ten.	Small Carrot	جزر الصيف	A	Z	M	A	MED		1	1		1		LC		EN	DD
Daucus carota L.	Carrot, Wild Carrot	جزر، جزر ذهبي مصفر	H, A	Z	M	A, E	MED, TZ		1	1	1	1	1	LC	LC (G)	LC	LC		BERC-BX-C0011, BERC-ST-C394
Daucus durieua Lange	Durieu's carrot	جزر جالس الثمر	A	Z	M-IT	A	MED, TZ	1	1	1	1		1	LC	LC (G)	LC	LC
Daucus guttatus Sm.	Ground Carrot	جزر مرقط	A	Z	M	A	MED, TZ			1		1		DD		LC			BERC-ST-C393
Deverra tortuosa (Desf.) DC.	Desert Dill	زقوح	C	Z	SA	G	TZ, D	1	1	1				NT		LC	NE
Deverra triradiata Hochst. ex Boiss.	Pink sp.	حَزّاء	C	Z	SA	B, G	D			1				VU		LC	NE
Dichoropetalum junceum (Boiss.) Pimenov & Kljuykov [Peucedanum junceum(Boiss.) Pimenov & Kljuykov]	Sulphurwort		H	Z	M	A	MED			1		1		LC			NE
Donnellsmithia juncea (Humb. & Bonpl. ex Spreng.) Mathias & Constance [Peucedanum junceum Humb. & Bonpl. ex Spreng.]	Sulphurwort		H	Z	M	A	MED		1	1	1	1		LC
Eryngium creticum Lam.	Snake Root, Field Eryngo	قرصعنة، شوك العَركباني	H	Z	M	A	MED, TZ	1	1	1	1	1	1	LC		LC	NE		BERC-BX-C0099, BERC-ST-C395
Eryngium falcatum F.Delaroche	Falcate Eryngio	قرصعنة منجلية	H	Z	M	F	MED			1		1		NT		LC	NE
Eryngium glomeratum Lam.	Clustered Eyngo	إموَصَل، قرصعنة	H	Z	M	A, N, H	MED, TZ, D		1	1	1	1	1	LC		LC	NE
Exoacantha heterophylla Labill.	Exoacantha		H	Z	M	A	MED			1		1		NT		LC	NE	EPIJS
Falcaria vulgaris Bernh.	Field Falcaria	حيروان شائع	H	Z	ES-M-IT	A	MED, TZ			1		1		NT		LC	NE
Ferula biverticillata J. Thieb.	Autumn Fennel	كلخ	H	Z	M	B, G	TZ			1		1		CR		LC	EN
Ferula communis L.	Giant Fennel, Common Giant Fennel	كلخ، كلخ شائع، حلتيت، زلوع، قاسوخ	H	Z	M	A	MED, TZ		1	1	1	1	1	LC	LC (G)	LC	LC
Ferula samariae Zohary & P.H.Davis	Samaria Giant Fennel	كلخ نابلسي	H	Z	M	H	TZ			1		1	1	EN			NT	EP
Ferula tingitana L.	Tangier Giant Fennel	كلخ طبخة، كليخة	H	Z	M	A, H	MED			1	1	1		LC			NE		BERC-ST-C397
Ferulago syriaca Boiss.	Syrian Ferulago	الشمر السوري	H	Z	M	A	MED			1				EN
Foeniculum vulgare Miller	Fennel, Common Fennel	شومر بري،شومر	H	Z	M-IT	A, E	MED, TZ			1	1	1	1	LC		NT	LC		BERC-BX-C0030, BERC-ST-C396
Heptaptera anisoptera (DC.) Tutin	Heptaptera		H	Z	M	A	MED			1		1	1	LC		VU	NE
Heteranthelium piliferum (Sol.) Hochst. ex Jaub. & Spach	Sticky oxeye		A	W	IT	A	MED, D		1	1				VU		LC	NE
Krubera peregrina (L.) Lowe[Capnophyllum peregrinum (L.) Lange]	Foreign Capnophyllum		A	Z	M	A	TZ					1		DD			NE
Lagoecia cuminoides L.	False cumin	ريشية كروية	A	Z	M	A	MED, TZ, D		1	1		1	1	LC		LC	NE		BERC-BX-C0476, BERC-ST-C398
Leiotulus secacul (Mill.) Pimenov & Ostr. [Malabaila secacul (Banks & Sol.) Boiss.]	Arabian Hartwort	جزر	H	Z	IT	G	MED, TZ, D		1	1	1	1	1	LC			NE		BERC-BX-C0160, BERC-ST-C400
Lisaea strigosa (Banks et Solander) Eig	Lisaea	لزاية شائكة	A	Z	IT	A	TZ			1			1	NT		CR	VU		BERC-ST-C399
Orlaya grandiflora (L.) Hoffm. [Orlaya daucoides (L.) Greuter ]	Broad-Fruited Bastard Parsley		A	Z	M	A	MED			1		1	1	LC		LC	NE		BERC-ST-C401
Pimpinella corymbosa Boiss.	Corymbed Burnet Saxifrage	جراب الراعي	H	Z	IT	A	TZ			1				VU		VU
Pimpinella cretica Poiret	Cretan Anise	جراب الراعي (كريت)	A	Z	M	A	MED, TZ, D	1	1	1	1	1	1	LC		LC	NE		BERC-ST-C402
Pimpinella eriocarpa Banks & Sol.	Hairy Pimpinella		A	Z	IT	G	TZ, D		1	1	1			NT			NE
Pimpinella peregrina L.	Nodding Burnet Saxifrage	جراب الراعي الرحال	H	Z	M	H	MED			1		1	1	NT		LC	NE
Prangos ferulacea (L.) Lindl. is	Prangos ferulacea (L.) Lindl. is	شلطة	H	Z	M	A	MED, TZ			1		1	1	NT			NE
Scaligeria hermonis (Post) Kljuykov	Hermon Scaligeria		H		M	Fs						1		EN			NE
Scaligeria napiformis Grande	Cretan Scaligaria		H	Z	M	F	MED			1		1		NT			NE
Scandix australis L.	Radiated Shepherd's Needle	مشيطة جنوبية	A	Z	M-ES	A	MED			1				EN		CR	EN
Scandix palaestina (Boiss.) Boiss.	Palestine Shepherd's Needle		A	Z	M	A	MED			1			1	CR		LC	VU
Scandix pecten-veneris L.	Shepherd's Needle	مشط الراعي	A	Z	ES-M-IT	A	MED, TZ	1	1	1		1	1	LC		LC	NE		BERC-BX-C0278
Scandix stellata Banks & Sol.	Chervill	ابو مغيزله	A	Z	IT	G	MED, D			1				CR		LC	VU
Scandix verna O.Cohen	Eastern Venus' Comb		A		M	A, R, I		1		1	1	1	1	LC			NE
Sison exaltatum Boiss.	Lofty Sison		H	Z	M	A	MED			1				DD			NE	EPIS
Smyrnium connatum Boiss. & Kotschy	Connate Alexanders	حويرة ملتحمة	H	Z	M	A	TZ			1		1		NT		NT	NT		BERC-BX-C0223
Smyrnium olusatrum L.	Common Alexanders	حويرقه	H	Z	M	F	MED	1	1	1	1	1	1	NT			NE		BERC-BX-C0416
Tordylium aegyptiacum Lam.	Egyptian Hartwort	دريهمة مصرية	A	Z	M-IT	B, G	MED, TZ			1	1	1	1	LC		LC	NE		BERC-BX-C0273
Tordylium carmeli (Labill.) Al-Eisawi & Juri [Synelcosciadium carmeli (Labill.) Boiss.]	Carmel Cow	دريمة الكرمل، طردلين	A	Z	M	A	MED			1	1	1		LC		LC	NE	EPIJS	BERC-ST-C405
Tordylium cordatum (Jacq.) Poir. [Ainsworthia cordata (Jacq.) Boiss.]	Cordate Ainsworthia	سلة قلبية	A	W	M	F	MED					1		EN			NE	EPIJS
Tordylium syriacum L.	Syrian Hartwort		A		M	A, R	M						1	CR			CR
Tordylium trachycarpum Holmboe [Ainsworthia trachycarpa Boiss.]	Cow parsnip	سلة منتشرة، طرديلن خشن الثمار	A	Z	M	A	MED, TZ		1	1	1	1	1	LC		LC	NE		BERC-BX-C0007, BERC-ST-C383
Torilis arvensis (Huds) Link [Torilis neglecta Schultes]	Spreading Hedge-Parsely	جزر الشيطان	A	Z	ES-M-IT	A	MED		1	1		1		DD					BERC-ST-C406, BERC-ST-C407
Torilis leptophylla (L.) Rchb.f.	Fine-Leaved Hedge-Parsley	جزر الشيطان (نحيل الورق)	A	Z	M-IT	A	MED, TZ	1	1	1	1	1		LC		LC	NE
Torilis nodosa (L.) Gaertner	Knotted Bur Parsley	جزر الشيطان أعقد	A	Z	ES-M-IT	A	MED, TZ		1	1	1	1	1	LC		LC	NE		BERC-ST-C408
Torilis tenella (Delile) Rchb.f.[Caucalis tenella Delile]	Many-Rayed Bur Parsley	جزر الشيطان الرهيف	A	Z	M-IT	A	MED, TZ	1						LC		LC	NE
Turgenia latifolia (L.) Hoffm.	Greater Bur Parsley	بردي	A	Z	ES-M-IT	A	MED, TZ			1		1		LC		LC	VU
Apocynaceae
Apteranthes europaea (Guss.) Plowes	Caralluma	سرنجب، الحدج، الدودح		W	M	B	MED					1		DD
Apteranthes europaea var. judaica (Zohary) Plowes	Caralluma	الدودح		W	M	B	MED			1		1	1	EN				EPE
Calotropis procera (Aiton) Aiton f.	Sodom‘s apple, giant milkweed, Sodom Apple	عشير، عشار، برسيم، بيض العشار	PhT	Z	SUD	B	D	1			1		1	LC	LC (G)	LC	LC		BERC-BX-C0341
Caralluma europaea (Guss.) N. E. Brown var. judaica Zohary	Caralluma (Milkweed)	إصبع الولد، دويده	H	Z	M	H	MED, TZ, D			1		1	1	NT		LC	NE	EPIJ	BERC-ST-C15
Caudanthera sinaica (Decne.) Plowes [Caralluma sinaica (Decne.) A.Berger]	Carrion flower, Milkweed	ثدي الذئبة، ضجعة	H	Z	SA	H	D	1	1					NT		EN	NE	EPIJ
Cynanchum acutum L.	Stranglewort	بندورة الحية، مُدِّيد	V, PhS	Z	M-IT	C	MED, TZ	1		1	1	1		NT	LC (G)	LC	LC		BERC-ST-C16
Nerium oleander L.	Oleander	دفلى	PhS	Z	M	C	MED, TZ, D	1			1	1	1	NT	LC (G)	LC	LC		BERC-BX-C0023, BERC-ST-C12
Oxystelma esculentum var. alpini (Decne.) N.E. Br.[Oxystelma alpini Dence.]	Jaldudhi	لِبّين	PhS	Z	SUD	B, B	ED	1						DD	LC (G)
Pentatropis nivalis (J.F.Gmel.) D.V.Field & J.R.I.Wood	White Milkweed	مديدة	V, PhS	Z	SUD	B, B	D	1						EN		EN	VU
Pergularia tomentosa L.	Hairy pear	غَلْقَة، لبان الحمرة، أبو قرون	V, PhS	Z	SUD	B, B	D	1	1					NT		LC	NE
Periploca aphylla Decne.	Milk Broom	مرخ	PhS	Z	SUD	H	TZ, D	1			1	1		LC	LC (G)	LC	LC
Araliaceae
Hydrocotyle ranunculoides L.f.	Buttercup Pennywort	قصعة الماء الحوذانية	H	Z	T	C	MED					1		EN	LC (G)		LC
Aristolochiaceae
Aristolochia bottae Jaub. & Spach	Botta's birthwort, Moorish Birthwort	خيار الغنم	H	Z	M-IT	A	MED			1		1	1	LC		EN	NE
Aristolochia paecilantha Boiss.	Party-Coloured Birthwort	خيار الغنم	H	Z	M	F	MED			1				CR		EN	NE
Aristolochia parvifolia Sm.	Small-Leaved Birthwort	خيار الغنم (صغير الغنم)	H, V	Z	M	A	MED, TZ		1	1		1		LC	LC (G,M)	EN	NE
Aristolochia sempervirens L.	Climbing Birthwort	سور نبات	H, V	Z	M	F	MED					1		CR		CR
Asteraceae
Aaronsohnia factorovskyi Warb. & Eig	Faktorowsky's Aaronsonia	الَجارِسة، اقحوان أقرع، ربيان أصفر، بابونج صغير	A	Z	SA	B, G	D	1	1		1		1	LC		LC	NE		BERC-BX-C0222
Achillea arabica Kotschy ( Achillea biebersteinii)	Yellow Milfoil	أخيليا، زقزقة العصفور، بعيثران، قيصوم	H	Z	M-IT	A	MED, TZ			1		1		LC		LC			BERC-ST-C61
Achillea cretica L. [Achillea santolina Lindl.]	Santolina-Leaved Sneezwort	جعدة صبيان, فلفل رفيع، قيصوم	H	Z	IT	G	D		1	1			1	LC		LC	NE		BERC-BX-C0523
Achillea falcata L.	Andorran milfoil	قيصوم منجلي	C	Z	IT	G	D		1					VU		LC	NE
Achillea fragrantissima Forssk. Sch.Bip.	Yarrow, Lavender Cotton	قَيصُوْم جَبَلي، قيصوم، قيصون	H	Z	IT-SA	G	D	1	1	1			1	LC		LC	NE
Achillea aleppica DC.	Aleppo Milfoil	جعدة صبيان, فلفل رفيع، أخيليا	C	Z	IT	A	TZ		1	1				EN
Aetheorhiza bulbosa (L.) Cass.	Hawk's beard, Bulbous Hawk's Beard	بيض الأرض	H	Z	M	F	MED			1		1		NT		CR	NE
Anthemis bornmuelleri Stoj. & Acht.	Galilee Chamomile	اقحوان	A	Z	M	A	MED			1	1	1	1	NT			NE	EPIJS
Anthemis cornucopiae Boiss.	Horned Chamomile	اقحوان عديد القرون	A	Z	M	F	MED					1		EN		LC	NE	EPIJS
Anthemis edumea Eig	Edomite Chamomile		A		IT	B, G				1		1		EN		LC	NE	EPIJ
Anthemis hebronica Boiss. & Kotschy	Hebron Chamomile and Hebron Daisy	اقحوان الخليل	A	Z	IT	A	TZ	1	1	1	1	1	1	LC		LC	NE
Anthemis hyalina DC.	Hyaline Chamomile, Hyaline Dog-fennel, and Hyaline Mayweed	اقحوان	A	Z	IT	A	MED			1				VU		LC	VU
Anthemis maris-mortui Eig	Sea Chamomile, Sea Mayweed, Sea Dog Fennel	عرابيان	A	Z	SA	B, G	D	1	1	1	1		1	LC		EN	NE	EPIJS
Anthemis melampodina Delile	Stinking Chamomile, Stinking Mayweed, and Stinking Daisy	زَمْلُوق، أاريبيان	A	Z	SA	B, G	D	1	1					NT		LC	NE	EPIJ
Anthemis pseudocotula Boiss.	Common Chamomile	اقحوان، إربَّيان	A	Z	M-IT-SA	A, B, G	MED, TZ, D	1	1	1	1	1	1	LC		LC	NE		BERC-BX-C0041, BERC-ST-C62
Anvillea garcinii (Burm.f.) DC.	Arabian Oxeye		C	Z	SA	B	D	1	1					NT		VU	NE
Artemisia arborescens L.	Tree Wormwood		C		M	F				1				DD			NE
Artemisia sieberi Besser	White Wormwood, Herba Alba	شيح	C		IT	G		1	1	1				LC		LC	NE
Asteriscus aquaticus (L.) Less.	Sweet Scented Oxeye	ربض مائي	A	Z	M	A	MED, TZ			1	1	1	1	NT		VU	NE
Asteriscus graveolens (Forssk.) Less.	Fragrant Oxeye	ربض	C	Z	SA	B	D	1	1					NT		LC	NE
Atractylis cancellata L.	Netted Distaff Thistle	أم خرس، جُرَّيْس	A	Z	M	A	MED, TZ	1	1	1	1	1	1	LC		LC	NE		BERC-BX-C0244
Atractylis carduus (Forssk.) C.Chr.	Yellow Distaff Thistle	جِلْوه، خرشوف، شويكه	C	Z	SA	D	MED, TZ, D	1	1					NT		LC	NE
Atractylis phaeolepis Pomel	Dark-Scaled Atractylis		C	Z	SA	B, G	D	1	1					VU		LC	NE
Atractylis prolifera Bois.	Prostrate Atractylis		A	Z	SA	G	D	1	1	1	1		1	LC		LC	NE
Atractylis serratuloides (Cass.) DC.	Serrated Atractylis		C	Z	SA	G	TZ, D		1	1				NT		LC	NE
Bellis annua L.	Annual Daisy	أقحوان حولي	A	Z	M	A	MED			1		1		VU		CR	NE
Bellis perennis L.	English daisy	زهر اللؤلؤ	H	Z	ES	A	MED			1				DD			NE
Bellis sylvestris Cirillo	Southern Daisy	اقحوان ابيض، لؤلؤية صغيرة	H	Z	M	A	MED			1		1		LC		LC	NE		BERC-BX-C0331
Blumea bovei (DC.) Vatke	Bovei Daisy, Bovei Fleabane		H		SA-SUD	C	X	1		1		1		VU			NE
Calendula arvensis M.Bieb.	Field Marigold	قحوان الحقل، مخلب القط، عِين البقر	A	Z	M-IT	A, B, G	MED, TZ, D	1	1	1	1	1	1	LC		LC	NE		BERC-BX-C0342, BERC-ST-C66
Calendula pachysperma Zohary	Thick-Fruited Marigold	مخالب القط	A	Z	M	A	TZ	1	1		1	1	1	LC		LC	NE	EPIJS
Calendula Palaestina Boiss.	Palestine Marigold	أقحوان فلسطيني	A	Z	M	A	MED		1	1	1	1	1	LC		LC	NE	EPIJS	BERC-BX-C0517
Calendula tripterocarpa Rupr.	winged-fruited marigold, Three-Winged Marigold	حنوة، أقحوان، قحوان، أزريون	A	Z	SA	B	D	1						DD		LC			BERC-BX-C0381
Cardopatium corymbosum (L.) Pers.	Black Chamaeleon	أسد الأرض	H	Z	M	A	MED			1		1	1	EN			VU
Carduus acicularis Bertol.	silver thistle.		A			D		1						DD			NE
Carduus argentatus L.	silvery plumed-thistle, Silvery Thistle	شوك عنتر،شوك فضي	A	Z	M	E	MED, TZ, D	1	1	1	1	1	1	LC		CR	NE		BERC-BX-C0088, BERC-ST-C67
Carduus getulus Pomel	Sedge sp.		A	Z	SA	B, G	D		1					VU		LC	NE
Carlina curetum Heldr. ex Halacsy	Involucrate Carline Thistle	زند العبد	H	Z	M	A	MED			1		1	1	LC			NE		BERC-BX-C0220
Carlina lanata L.	Wooly Carline Thistle	زند العبد الصوفي	A	Z	M	A	MED					1		NT		CR	NE
Carlina libanotica Boiss.	Lebanon Carline Thistle		H	Z	M	A, H	MED	1	1	1	1	1	1	LC			NE
Carthamus glaucus M.Bieb.	Glaucus Ssfflower	قوص، قوس (أيلول)	A	Z	M	A	MED, TZ			1	1	1	1	LC			NE
Carthamus nitidus Boiss.	glossy safflower	قوص	A	Z	SA	B, G	TZ, D	1	1	1	1	1	1	LC		LC	NE
Carthamus tenuis (Boiss. & Blanche) Bornm.	slender safflower	قوص عادي	A	Z	M	A	MED, TZ	1	1	1	1	1	1	LC		LC	NE		BERC-BX-C0582, BERC-ST-C68
Catananche lutea L.	Yellow cupidone	ذوينة الجدي، اقحوان ذهبي	A	Z	M	A	MED			1		1	1	LC		LC	NE		BERC-BX-C0454, BERC-ST-C69
Centaurea aegyptiaca L.	Egyptian starthistle, Egyptian Centaury	قنطريون مصري	C	Z	SA	G	D	1	1	1				LC		LC	NE
Centaurea benedicta (L.) L. [Cnicus benedictus L.]	Bitter Thistle, Blessed Thistle	قنطريون مبارك	A	Z	M-IT	A, G	MED, TZ, D			1		1	1	VU			NE
Centaurea crocodylium L.	Blush Centaury	قنطريون وردي	A	Z	M	A	MED			1		1		NT		EN	NE	EPIJS
Centaurea cyanoides Berg	Syrian Cornflower	شبة، قنطريون عنبري	A	Z	M	A	MED			1		1		LC			NE	EPIJS	BERC-BX-C0083, BERC-ST-C70
Centaurea eryngioides Lam.	Eryngo Star Thistle	ذقن الوعل، مرار بنفسجي، مراره	H	Z	IT	H	TZ, D	1	1	1	1	1	1	LC		LC	NE		BERC-BX-C0575
Centaurea ascalonica Bornm.	_	القنطريون العسقلاني	H	Z	M	A	TZ			1		1	1	CR			EN	EPIJ	BERC-BX-C0087
Centaurea hyalolepis Boiss.	Centaury	مرار شفافي، الجميله	A	Z	M-IT	A, G	MED, TZ, D	1	1	1	1	1	1	LC		LC	NE		BERC-ST-C71
Centaurea iberica Trevir. ex Spreng.	Iberian centaury	مرار شائع، مرار عادي، شوك الدردار	A	Z	M-IT	E	MED, TZ		1	1	1	1	1	LC		LC	NE		BERC-BX-C0085, BERC-ST-C72
Centaurea lanulata Eig	Wooly Centaury-thistle	مرار صوفي	H	Z	SA	B	D	1	1	1				NT		EN	NE	EPIJ
Centaurea pallescens Delile	Pale Centaury	مرار باهت، مرار، غدي	A	Z	SA	B, G	D	1	1		1			LC		LC	NE
Centaurea procurrens Sieber ex Spreng.	procumbent centaury	مرار زاحف	C	Z	M	D	MED, TZ					1		VU		LC	NE	EPIJ
Centaurea rigida Banks & Sol.	Many-Headed Centaury	قنطريون جامد	H	Z	IT	A	TZ			1				DD		LC	NE
Centaurea verutum L.	Dwarf Centaury	عطب	A	Z	M	A	MED			1		1	1	NT		LC	NE
Chamaeleon comosus (Spreng.) Greuter [Carlina comosa (Spreng.) Greuter, Atractylis comosa (Spreng.) Sieber ex Cass.,]	beautiful distaff-thistle	شوك الغزال	H	Z	M	A	MED			1		1		NT				EPIJ	BERC-BX-C0415
Chardinia orientalis (L.) Kuntze	Lipfern	شَرْدِنْيَة شَـرْقِيَّة	A	Z	IT	A, N	MED, TZ, D			1			1	NT		LC	NE
Chiliadenus iphionoides (Boiss. & Blanche) Brullo [Varthemia iphionoides Boiss & Blanche]	Common Verthemia	كتيلة، صفيرة، شتيلة	C	Z	M	H	MED, TZ, D	1	1	1	1	1	1	LC		LC	NE		BERC-BX-C0135, BERC-ST-C73
Chlamydophora tridentata Delile Ehrenb. ex Less.	Triangular earlobe	أذينة مسننة	A	Z	M-SA	J	MED, TZ	1			1			EN		EN	EN
Chondrilla juncea L	Skeleton Weed	خمدويل	H	Z	M-IT	A	MED			1		1	1	NT		LC	NE
Cichorium endivia L.	Dwarf Chicory	سِريس، علك	A	Z	M-IT	A	MED, TZ	1	1	1	1	1	1	LC		LC	NE		BERC-BX-C0123, BERC-ST-C76
Cirsium phyllocephalum Boiss. & Blanche	Leafy-Headed Plumed Thistle	شوك، شرشر	H	Z	M	A	MED			1		1	1	LC		LC	NE	EPIJS	BERC-BX-C0493
Coleostephus myconis (L.) Rchb.f. [Chrysanthemum myconis L.]	Tongue-Leaved Chrysanthemum		A	Z	M	A	MED					1		EN			NE
Cota palaestina Reut. ex Unger & Kotschy. [ Anthemis palestina (Reut. ex Kotschy) Reut. ex Boiss. ]	Chamomile, Daisy	أقحوان فلسطيني	A	Z	M	A	MED, TZ			1	1	1	1	LC				EPIJS	BERC-BX-C0228
Cota tinctoria (L.) J.Gay [Anthemis tinctoria L.]	Dyer's Chamomile	أقحوان أصفر، بهار الصباغين	H	Z	M	A	MED			1		1		NT		LC	NE
Crepis aspera L.	Rough Hawk's Beard	صفيرة، خفية جائسة	A	Z	M	A	MED, TZ, D	1	1	1	1	1	1	LC		LC	NE		BERC-ST-C78
Crepis hierosolymitana Boiss.	Jerusalem Hawk's Beard	صفيرة، صفيرة قدسية	H	Z	M	A	MED		1	1		1		LC		LC	NE
Crepis micrantha Czerep.	Small-flowered Hawk's-beard	صفيرة صغيرة، الحلاوى	A	Z	M-IT	A	MED, TZ			1	1	1		VU		LC	NE
Crepis palaestina (Boiss.) Bornm.	Palestine Hawkweed, Palestine Hawk's Beard	صفيرة فلسطينية	A	Z	M	F	MED, TZ		1	1	1	1		LC		LC	NE		BERC-ST-C79
Crepis reuteriana Boiss.	Reuter's Hawk's Beard	صفيرة روتر	H	Z	M	F	MED			1		1		NT		LC	NE
Crepis sancta (L.) Bornm.	Holy Hawk's-beard	صفيرة مقدسة، حوذان	A	Z	M-SA	A, B, G	MED, TZ, D	1	1	1	1	1	1	LC		LC	NE
Crepis senecioides Delile	Arabian Hawk's-beard	صفيرة عربية	A	Z	SA	B	D		1		1			NT		LC	NE
Crepis syriaca (Bornm.) Babc. & Navashin	Hawks-beard	صفيرة سورية	A	Z	M	A	MED				1	1	1	NT		LC	NE	EPIJS
Crupina crupinastrum (Moris) Vis.	False Saw-Wort	كروبينيا	A	Z	M-IT	A	MED, TZ	1	1	1	1	1	1	LC		LC	NE		BERC-ST-C80
Cynara syriaca Boiss.	Bermuda grass; Dog's tooth, Wild Artichocke	خرشوف بري،خرشوف سوري، أرضي شوكي	H	Z	M-IT	A	MED					1		NT			NE	EPIJS
Dittrichia graveolens ( L.) Greuter	Strong-Smelling Inula	طيون رفيع	A	Z	M	E	MED			1		1	1	NT		LC	NE
Dittrichia viscosa (L.) Greuter[Inula viscosa (L.) Ait.]	Inula, Clammy Inula	عرق الطيون، طيون	C	Z	M	C, E	MED, TZ, D	1	1	1	1	1	1	LC			LC		BERC-BX-C0032, BERC-ST-C86
Doellia bovei (DC.) Anderb.	Horseweed		C	Z	SA- SUD	C	D, MED	1	1			1		VU		NT	VU
Echinops acantholepis Jaub. & Spach [Acantholepis orientalis Less.]	Spiny globe thistle	عتور صغير	A	Z	IT	B	D	1	1					NT		LC	NE
Echinops polyceras Boiss.[Echinops gaillardotii Boiss.]	Blanche Globe-Thistle	شوك الجمال، ارث، شوك الحمال الازرق	H	Z	IT	A, B, H, G	D	1	1	1	1	1	1	LC
Echinops pungens Trautv. [Echinops adenocaulos Boiss.]	Prickly globe thistle	ارث شائع، خشير	C, H	Z	M	A	MED,TZ		1	1	1	1	1	LC		LC	NE		BERC-ST-C81, BERC-BX-C0100
Eupatorium cannabinum L.	Common Hemp Agrimony	غافثية، خد البنت	H	Z	ES-M-IT	C	MED	1	1			1		NT		LC	NE
Filago argentea (Pomel) Chrtek & Holub	Silver Cotton-rose		A	W	SA	E	D			1				DD			NE
Filago contracta (Boiss.) Chrtek & Holub	Contracted Cotton-rose	قطينة متقلصة	A	W	IT	A, G	TZ, D	1	1	1	1	1	1	LC		LC	NE		BERC-BX-C0478
Filago davisii (Holub ex Grierson) Feinbrun [Logfia davisii Holub ex Grierson]	Field Cotton-rose	قطينة دفيس	A	W	ES-M-IT	A	MED					1		DD			NE
Filago desertorum Pomel	Desert Cotton-Rose	قُطَّيْنة	A	W	IT-SA	B, G	D	1	1	1	1		1	LC		LC	NE		BERC-ST-C82
Filago eriocephala Guss.	Horewort	قطينة صوفية الرؤوس	A	W	M	F	MED			1		1		VU		LC	NE
Filago gallica (L.) L. [Logfia gallica (L.) Coss. & Germ.]	Narrow-Leaved Cudweed		A	W	M	A	MED			1		1		CR		EN	NE
Filago griffithii (A.Gray) Andrés-Sánchez & Galbany [Cymbolaena griffithii (A.Gray) Wagenitz]	Cymbolaena		A	W	IT	A, G	TZ			1				VU		LC	NE
Filago inexpectata Wagenitz	unexpected cudweed	قطينة غير متوقعة	A	W	M	A	MED, TZ	1				1		EN		LC		EPIJ
Filago palaestina (Boiss.) Chrtek & Holub	Palestine Cotton-rose	قطينة فلسطينية	A	W	IT	A	MED, TZ	1	1	1	1	1	1	LC		LC	NE
Filago pyramidata L.	Broad-Leaved Cudweed	قطينة حرمية، قطينة	A	W	M	A	MED, TZ, D		1	1	1	1	1	LC		LC	NE		BERC-BX-C0178, BERC-ST-C83, BERC-BX-C0503
Geropogon hybridus (L.) Sch. Bip.	Goat's Beard	ذيل الفرس، ذنب الفرس، ضبح	A	Z	M-IT	A	MED, TZ		1	1	1	1	1	LC		LC	NE		BERC-BX-C0205
Glebionis coronaria (L.) Cass. ex Spach [Chrysanthemum coronarium L.]	Corn Marigold, Common Chrysanthemum	بسباس، أقحوان ذهبي	A	Z	M	K, K	MED, TZ, D	1	1	1	1	1	1	LC		LC	NE		BERC-BX-C0068, BERC-ST-C74
Glebionis segetum (L.) Fourr.[Chrysanthemum segetum L.]	Corn Marigold	ورد اصفر, بسباس، اقحوان	A	Z	M	A	MED			1		1		NT			NE		BERC-BX-C0392, BERC-ST-C75
Gundelia tournefortii L.	Gundelia, Tumble Thistle	عكوب، كعوب	H	Z	IT	A, G	MED, TZ		1	1	1	1	1	VU		VU	NE		BERC-BX-C0515, BERC-ST-C84
Gymnarrhena micrantha Desf.	Small-flowered Gymnarrhena	عيْن بَعَارين، خف الكلب	A	Z	SA	D, B, G	D	1	1	1	1		1	LC		LC	NE
Hedypnois rhagadioloides (L.) F.W.Schmidt [Hedypnois cretica]	Nipplewort Hedypnois, Variable Hyoseris	رويسة جبل	A	Z	M	A	MED, TZ, D	1	1	1	1	1	1	LC			NE		BERC-BX-C0565
Helichrysum sanguineum (L.) Kostel.	Red Everlasting	دم الغزال، بزاز العذراء، دم المسيح، صوفان	H	Z	M	A	MED			1		1		LC		LC	NE		BERC-BX-C0091
Helminthotheca echioides (L.) Holub	Helminthia, Bristly Ox-Tongue	وريقة	A	Z	M-IT	C, E	MED			1	1	1		NT		VU	NE
Hyoseris scabra L.	Rugged Hyoseris		A	Z	M	A	MED		1	1		1	1	NT			NE
Hypochaeris achyrophorus L.	Mediterranean Cat's-Ear		A	Z	ES-M-IT	A	MED			1				NT			NE
Ifloga spicata (Forssk.) Sch.Bip.	Spiked Ifloga, Common Needle-wort	تُرْبَة،زنيمة	A	W	SA	D	MED, TZ, D	1	1			1	1	NT		LC	NE
Iphiona maris-mortui Feinbrun	Iphonia		C	Z	SA	B, B	D	1						NT		EN	NE	EPIJ
Iphiona mucronata (Forssk.) Asch. & Schweinf.	Spiny Goldy Locks		C		SA	H	DX				1			DD		LC
Klasea cerinthifolia (Sm.) Greuter & Wagenitz [Serratula cerinthifolia (Sm.) Boiss.]	Honeywort-leaved Saw-wort		H	Z	M-IT	A	MED			1		1		LC			NE		BERC-BX-C0153
Klasea pusilla (Labill.) Greuter & Wagenitz [Serratula pusilla (Labill.) Dittrich]	Dwarf Saw-Wort	وريقة قديمة	H	Z	IT	A	TZ, D		1	1			1	LC			NE	EPIJS	BERC-ST-C98
Koelpinia linearis Pall.	Linear Koelpinia, Small Nipplewort	لِحْيَة التَيْس، ذعلوق	A	Z	IT-SA	B, G	D	1	1	1	1		1	LC		LC	NE
Lachnophyllum noeanum Boiss.	_		H	Z	IT	E	MED, TZ			1		1		EN			VU
Lactuca orientalis Boiss. [Scariola orientalis (Boiss.) Soják]	Oriental Lettuce	خس شرقي، خيص،ربحلة	C	Z	IT	A, B, G	TZ, D	1	1	1		1	1	LC		LC	NE
Lactuca saligna L.	Willow Leaf Lettuce, Least Lettuce	خس بري، لبين الشيخ	A	Z	M-IT-SA	E, K, K	MED, TZ	1	1	1		1	1	LC		LC	LC		BERC-BX-C0302
Lactuca serriola L. [Lactuca scariola L.]	Prickly Lettuce, Milk Thistle	خس الزيت، خس الحمار، خَس البقر، لبين	A	Z	ES-M-IT	E, K, K	MED, TZ, D	1	1	1		1	1	LC		LC	LC		BERC-BX-C0067, BERC-ST-C87
Lactuca tuberosa Jacq.	Tuberous Lettuce	خس بري	H	Z	M-IT	A	MED			1		1	1	LC		LC	LC		BERC-BX-C0239, BERC-ST-C88
Lactuca undulata Ledeb.[Lactucella undulata (Ledeb.) Nazarova]	Wavy-Leaf Lettuce		A	Z	IT	E, G	D		1	1				VU		LC	NE
Lactuca viminea (L.) J.Presl & C.Presl [Scariola viminea (L.) F.W.Schmidt]	Twigged Lettuce	خس	H	Z	M-IT	A	MED			1		1		LC		LC	LC
Laphangium luteoalbum (L.) Tzvelev [Pseudognaphalium luteo-album (L.) Hilliard & B.L. Burtt ]	Cud Weed, Jersey Cudweed	قطنية	H	Z	PT	C	MED. D					1		DD
Lasiopogon muscoides (Desf.) DC.	Woolly Everlasting	قطينة, كريشة الجدي	A	W	SA	B, G	D	1	1				1	VU			NE		BERC-BX-C0552
Launaea angustifolia (Desf.) Kuntze	Arabian Launea	مُرّار، حديدة يمرور	A	Z	SA	B, B	D	1	1					NT		LC	NE
Launaea nudicaulis (L.) Hook.f.	Bold-leaf Launaeae	قنطريون مبارك	H	Z	SA	B, B	D	1	1		1			LC		LC	NE
Leontodon laciniatus (Bertol.) Widder	_	مَرار(مُرار)، ربيان صحراوي	A	Z	IT-SA	B, G	D	1			1			NT		LC	NE
Leontodon tuberosus L.[Thrincia tuberosa (L.) DC.]	Bulbous Dandelion	كتيمه، ربيان جبل	H	Z	M	A	MED. TZ		1	1		1	1	LC		LC	NE
Leysera leyseroides (Desf.) Maire	_	رقيقة	A	Z	SA - SUD	B, B	D	1	1					NT		LC	NE
Limbarda crithmoides (L.) Dumort.	Golden Samphire	هليون سميك الأوراق	C	Z	M	M, J	MED, TZ, D	1			1	1	1	NT		CR	NE
Matricaria aurea (L.) Sch. Bip.	Golden Cotula	بابونجج، بابونج ذهبي	A	Z	M-IT	K, K	MED, TZ, D	1	1	1	1	1	1	LC		LC	NE		BERC-ST-C89
Matricaria chamomilla L.[Matricaria recutita L.]	Wild Chamomile	بابونج	A	Z	ES-M-IT	K, K	MED			1				VU			LC
Micropus supinus L.	Trailing Micropus		A	W	M-IT	A	MED			1		1		VU		EN	NE
Notobasis syriaca (L.) Cass.	Syrian Thistle	خرفيش عادي، خرفيش الكبير، خرفيش جمال	A	Z	M	A, E	MED, TZ	1	1	1	1	1	1	LC		LC	NE		BERC-BX-C0076
Onopordum alexandrinum Boiss.	Cotton Thistle	عتور، شوك، كعوب	H	Z	IT-SA	G	TZ, D			1				DD		LC	NE	EPIJ
Onopordum carduiforme Boiss[Onopordum telavivense Eig]	Cotton Thistle	زعكور، خرفيش	H	Z	M	A	MED, TZ			1		1		EN		LC	VU	EPIJ
Onopordum cynarocephalum Boiss. & Blanche[Onopordum cynarocephalum Boiss. Et Blanche subsp. Cynarocephalum]	Artichoke Cotton Thistle	شوك الجمل، شوك الجمال الاحمر، خرفيش	H	Z	M	K, K	MED		1	1		1	1	LC		LC	NE	EPIJS	BERC-BX-C0182, BERC-ST-C90
Onopordum jordanicola Eig	Cotton Thistle	خرفيش أردني	H	Z	SA	G	MED, TZ				1			NT		EN	NT	EPIJ
Onopordum macrocephalum Eig[Onopordum horridissimum Eig]	Cotton Thistle, Giant Thistle, Bighead Thistle.	عتور، خرفيش	H	Z	IT	E	TZ, D			1				CR		LC	EN	EPI
Onopordum palaestinum Eig	Cotton Thistle	عتور فلسطيني، خرفيش فلسطيني	H	Z	M-IT	A	TZ	1	1	1	1	1	1	LC		LC	NE	EPIJ
Otoglyphis factorovskyi (Warb. & Eig) Oberpr. & Vogt [Aaronsohnia factorovsky Warb. & Eig]	Faktorowsky's Aaronsonia		A		SA	B, G		1		1				NT
Pallenis hierochuntica (Michon) Greuter [Asteriscus hierochunticus (Michon) Wiklund, Asteriscus pygmaeus (DC.) Coss. & Durieu]	Dwarf oxeye		A	Z	SA	B	D	1	1		1		1	LC		LC	NE
Pallenis spinosa (L.) Cass.[Asteriscus spinosus (L.) Sch.Bip..]	Starwort	بخور مريم، عشبة الدبوة، عين الثور	H	Z	M	A	MED, TZ, D		1	1	1	1	1	LC			NE		BERC-BX-C0079,BERC-ST-C91
Phagnalon barbeyanum Asch. & Schweinf.	Edomite Fleabane		C	Z	SA	H	D	1						DD			NE	EPIJ
Phagnalon rupestre (L.) DC.	African Fleabane, Rock Phagnalon	قدحة، قديح، صوفان	C	Z	M-IT	H	MED, TZ, D	1	1	1	1	1	1	LC		LC	NE		BERC-BX-C0047, BERC-ST-C92
Picnomon acarna (L.) Cass.	Yellow Plume Thistle	شوك الفار، قصوان الجمال	A	Z	M-IT	E	MED, TZ	1	1	1		1	1	LC		LC	NE		BERC-BX-C0090
Picris altissima Delile	Yellow Succory	مرير شاهق	A	Z	M	A	MED	1	1	1	1	1	1	LC			NE		BERC-ST-C93
Picris amalecitana (Boiss.) Eig	Coastal Oxtongue	دبيق	A	Z	M	D	MED, TZ			1		1	1	NT		LC	NE	EPIJS
Picris galilaea (Boiss.) Eig	Galilee Oxtongue	حوذان الجليل	A	Z	M	A	MED			1		1	1	NT		LC	NE	EPIJS	BERC-ST-C94
Picris longirostris Sch.Bip. [Picris damascena Boiss. & Gaill. Ex Boiss. & Gaill.]	Damascus Oxtongue	هذان شامي، مرير طويل المنقار	A	Z	IT	B, G	D	1	1	1	1	1	1	LC		LC	NE		BERC-BX-C0500
Pluchea dioscoridis (L.) DC.	Syrian Fleabane	عين الكتكوت، بَرنوف	PhS	Z	SA - SUD	C	MED, TZ, D	1	1		1	1	1	LC		LC	NE
Pseudopodospermum papposum (DC.) [Scorzonera papposa DC.]	Oriental Viper's Grass	لحية التيس الوردية، رُبَحْلة، ذبح، ضبح	H	Z	IT	A	MED, TZ, D	1	1	1	1	1	1	LC		LC	NE		BERC-BX-C0401, BERC-ST-C96
Pulicaria arabica (L.) Cass. [Pulicaria inuloides (Poir.) DC.]	Arabian Fleabane	أبو عين صفرة، رعرع عربي	A	Z	M-IT	C	MED, TZ	1	1	1	1	1	1	NT	LC (G)	LC	LC
Pulicaria dysenterica (L.) Gaertn.	Common Fleabane	رعرع أيوب	H	Z	ES-M-IT	C	MED, TZ	1		1		1		NT		LC	NE
Pulicaria incisa (Lam.) DC.	Wild Tea, Undulate Fleabane	ربل ، ربلة ، شاي الجبل	C	Z	SA - SUD	B	D	1	1		1		1	LC		LC	NE
Pulicaria undulata (L.) C.A.Mey.	Common Fleabane		C	Z	SA - SUD	B, G	D		1					DD		LC
Pulicaria undulata subsp. undulata [Pulicaria crispa (Forssk.) Oliv.]	Crisp Fleabane		C		SA-SUD	B, G			1					EN			NE
Reichardia intermedia (Sch.Bip.) Samp.	Bitter herbs	جلاويل متوسط، لبين	A	Z	M	A	MED			1				EN		CR	NE
Reichardia tingitana (L.) Roth	Poppy-Leaved Reichardia	جلاويل, رشادية، حَلَوْلاء، نكد	A	Z	M-IT	B, G	D	1	1	1	1		1	LC		LC	NE
Rhagadiolus edulis Gaertn.	Edible Hawkbit	رويس مأكول	A	Z	M	F	MED			1		1		EN			NE		BERC-BX-C0436
Rhagadiolus stellatus (L.) Gaertn.	Star Hawkbit	رويس	A	Z	M-IT	A	MED, TZ, D	1	1	1	1	1	1	LC		LC	NE		BERC-BX-C0129
Scolymus hispanicus L.	Spanish Golden-Thistle	سنارية اسبانية	H	Z	M	A	MED, TZ		1	1		1	1	LC		LC	NE
Scolymus maculatus L.	Spotted Golden-Thistle	سنارية مبقعة، شوكة الفار، سنارية، شوك أصفر	A	Z	M	P	MED, TZ	1	1	1	1	1	1	LC		LC	NE		BERC-BX-C0110, BERC-ST-C95
Scorzonera alpigena (K.Koch) Grossh. [Scorzonera subintegra (Boiss.) Theibaut ]	Figwort	ذبح، خيص	H	Z	M	A	MED,TZ			1				CR		EN
Scorzonera phaeopappa (Boiss.) Boiss. [Scorzonera multiscapa Boiss.]	Brown-Pappus Viper's Grass		H	Z	M	A	MED					1		DD
Scorzonera psychrophila Boiss. & Hausskn. ex Boiss. & Hausskn.[Scorzonera judaica Eig]	Jordanian Viper's Grass	قعفور أريحا، ذبح صحراوي أصفر	H	Z	IT	B, G	D	1	1	1			1	LC		LC	NE
Scorzonera schweinfurthii Boiss.	Edomite Viper's Grass		H		SA	G			1	1				VU			NE
Senecio flavus (Decne.) Schultz Bip.	Decaisne Groundsel	مروره، حماض بهايم	A	Z	SA	B	D	1	1					NT		LC	NE
Senecio glaucus L.	Buck's Horn Groundsel	صفيرة، قُرّيص، قراعي	A	Z	M	D	D	1	1	1	1		1	LC			NE	EPIJS	BERC-BX-C0001
Senecio glaucus subsp. coronopifolius (Maire) C.Alexander [Senecio coronopifolius Desf.]	Buck's Horn Groundsel	صفيرة، قُرّيص، قراعي	A	Z	IT-SA	B, G	D	1	1	1	1		1	NT
Senecio glaucus subsp. glaucus [Senecio joppensis Dinsm.]	Jaffa Groundsel		A	W	M	D	M	1						DD		LC	NE
Senecio vernalis Waldst. & Kit.	Eastern groundsel		A	Z	M-IT	A, E	MED, TZ		1	1	1	1	1	LC			NE		BERC-BX-C0370
Senecio vulgaris L.	Common Groundsel	وريقة، مُرّار، جنة نار	A	Z	ES-M-IT	E, K, K	MED		1	1		1		NT		NT	NE
Silybum marianum (L.) Gaertn	Holy Thistle, Milky Thistle	خرفيش الجمال، سنارية، شوك الجمل، كغعوب	A	Z	M-IT	K, K	MED, TZ	1	1	1	1	1	1	LC	LC (G)	LC	LC		BERC-BX-C0163, BERC-ST-C99
Sonchus asper (L.) Hill.	Prickly Sow-Thistle	الحور المر، خُوَّيْش	A	Z	M	C	MED	1				1		EN			NE		BERC-BX-C0391
Sonchus maritimus L.	Sea Sow-Thistle	فَرَس، جعضيض ماء، علك	H	Z	M-IT	C	MED, TZ, D	1			1			NT		LC	LC
Sonchus microcephalus Mejías	Small-Headed Sowthistle		A	Z	M	C	D	1	1	1	1	1	1	EN			NE
Sonchus oleraceus L.	Common Sow-Thistle	جُعضيض، علك خيل ، لبين، اقحوان، خس بري	A	Z	ES-M-IT	E, I	MED, TZ, D	1	1		1			LC			NE		BERC-BX-C0035, BERC-ST-C100
Sonchus suberosus Zohary & P.H.Davis	Sow-thistle (	وريقة فلينية، جعيض	C	Z	SA	H	TZ, D	1		1	1	1		NT		NT	NT	EPIJ
Sonchus tenerrimus L.	Clammy Sow-Thistle	وريقة رقيقة	A	Z	M-IT	H	MED, TZ, D	1	1	1	1	1	1	NT		LC	NE
Tanacetum sinaicum (Fresen.) Delile ex K.Bremer & Humphries [Tanacetum santolinoides (DC.) Feinbrun & Fertig]	Sinai Feverfew		C		IT	H	D	1						DD			NE
Taraxacum cyprium H.Lindb.	Cyprus Dandelion	سلاط الرهبان، طرخشقون قبرصي	H	Z	M	A	MED	1						LC		LC	NE
Tolpis virgata (Des.) Bertolt.	Rush Hawkweed	رباط	H	Z	M	A	MED, TZ		1	1	1	1	1	LC		LC	NE		BERC-BX-C0233, BERC-ST-C102
Tragopogon buphthalmoides (DC.) Boiss.	Bull's Eye Goat's Beard	ذبح، بقل، مشه، لحية التيس الصفرة	H	Z	IT	A	MED, TZ			1		1	1	NT		LC	NT
Tragopogon coelesyriacus Boiss. [Tragopogon porrifolius subsp. longirostris (Sch.Bip.) Greuter]	Long-beaked goat's beard	ذنيبة الفرس، ذنب الفرس، لحية التيس البقاع	H	Z	M-IT	A	MED, TZ			1				LC		LC	NE		BERC-BX-C0017
Tripleurospermum auriculatum (Boiss.) Rech.f.	False Chamomile	قرقاس اذيني	A	Z	IT	G	D			1		1	1	VU		LC	NE
Volutaria crupinoides (Desf.) Cass. ex Maire [Amberboa crupinoides (Desf.) DC.]	Knapweed	يمرورية	A	Z	SA	B, G	D	1		1				LC		LC	NE		BERC-BX-C0506
Xanthium strumarium L. (Liziq silei-shbiet silei)	Rough Cocklebur, Common Cocklebur		A		PT	E, I		1		1		1		LC		LC	NE
Xeranthemum cylindraceum Sm.	Cylindrical Immortelle	حنوة اسطوانية	A	Z	M-IT	F	MED				1			EN			NE
Berberidaceae
Bongardia chrysogonum (L.) Spach	goldenrod	عرف الديك، طقيع، رجل الحمام	G	Z	M-IT	A	MED, TZ		1	1		1	1	LC		LC	NE
Leontice leontopetalum L.	Lion's Leaf	ركفه، خميرة آذار، كف الأسد، طقيق	G	Z	M	G	TZ, D		1	1		1	1	LC		LC	NE
Boraginaceae
Alkanna galilaea Boiss	Galilean Alkanet	هواء جوي أصفر	C	Z	M	A	MED					1		CR			EN	EPIJS
Alkanna strigosa Boiss & Hohen.	Strigose Alkanet	حنائية المزغبة، حنائية مستقيمة الاشعار، هواء جوي، جوه	C	Z	M	A	MED, TZ		1	1	1	1	1	LC		LC	EN	EPIJS	BERC-BX-C0479, BERC-ST-C17
Alkanna tinctoria (L.) Tausch	Alkanet; Dyer's bugloss	هواء جوي أزرق، حنائية	C	Z	M	D	MED, TZ	1	1					VU		LC	LC
Anchusa aegyptiaca (L.) DC.	Eagyptian Alkanet	حمحم مصري، شبيط، دبون، دهون	A	Z	SA	A, B, G	MED, TZ, D	1	1	1	1	1	1	LC		LC	NE		BERC-ST-C18
Anchusa azurea Mill.	Large Blue Alkanet	ذنب القط	H	Z	ES-M-IT	A	MED		1	1		1	1	LC		LC	NE
Anchusa milleri Lam. ex Spreng.	Miller's Alkanet	حمحم صحراوي، كحلة	A	Z	IT-SA	B, G	D	1	1					VU		LC	NE
Anchusa strigosa Banks & Sol.	Pricly Alkanet	لسان الثور، حمحم، مصيص	H	Z	M-IT	A	MED, TZ	1	1	1	1	1	1	LC		LC	NE		BERC-BX-C0077, BERC-ST-C19
Anchusa undulata L.	Common Alkanet	حمحم بنفسجي، ورد لسان الثور	H	Z	M	A	MED			1		1	1	LC		LC	NE
Arnebia decumbens (Vent.) Coss. & Kralik	Decumbent Arnebia, Trailing Zygophyllum	كَحِيل، الكحل المضجع، سكاب الحمير، لصليص	A	Z	IT-SA	B, G	D	1	1	1	1	1		NT		LC	NE
Arnebia linearifolia A.DC.	Narrow-Leaved Arnebia	كَحَل، كحلة، كحيلة، عوينة المسلمان	A	Z	IT-SA	B, G	D	1	1		1			NT		LC	NE
Asperugo procumbens L.	German Madwort	سليسة، سليس، اسبيرج	A	Z	ES-M-IT	K, K	TZ, D		1	1	1	1		LC		LC	NE		BERC-ST-C20
Brunnera orientalis (Schenk) I.M.Johnst.	Oriental Brunnera		H		IT	N	O			1				DD		LC	NE
Buglossoides arvensis (L.) I.M.Johnst.	Corn Gromwell	غباشة	A	Z	ES-M-IT	G	MED, TZ, D		1	1	1	1		LC		LC	NE
Buglossoides incrassata (Guss.) I.M.Johnst.	Corn Gromwell		A	Z	M	A, P, I	MED			1			1	EN			NE
Buglossoides tenuiflora (L.f.) I.M.Johnst.	Slender Flowered Gromwell	غباشة صَغيرة الزَّهر	A	Z	M-IT	G	MED, TZ, D		1	1		1		LC			NE		BERC-BX-C0542
Cerinthe palaestina Eig & Sam.	Honeywort	حلمة العسل، فول بري	A	Z	M	A	MED					1		VU		LC	NE	EPIJ
Cordia sinensis Lam.	grey-leaved saucer berry,grey-leaved cordia		PhT	Z	SUD	B	D	1	1					EN			EN
Cynoglossum creticum Mill.[Cynoglossum pictum Aiton]	Blue Hound's Tongue	عشبة الجرح، لسان الكلب، غريف	H	Z	M-IT	A	MED		1	1		1	1	LC		LC	NE		BERC-BX-C0568, BERC-ST-C21
Echium angustifolium Mill.	Hispid Viper's Bugloss	زهرة الافعى	C	Z	M	A	MED, TZ	1	1			1	1	LC		LC	NE		BERC-BX-C0109, BERC-ST-C22
Echium glomeratum Poir.	Tall Viper's Bugloss	حنا الغول، حميم	H	Z	M	A	MED			1		1		LC		LC	NE	EPIJS	BERC-BX-C0127, BERC-ST-C23
Echium judaeum Lacaita	Judean Viper's Bugloss	حمحم الغور، لسان العسل، لسان العسل	A	Z	M	A, B, G	MED, TZ	1	1	1	1	1	1	LC		LC	NE	EPIJS	BERC-BX-C0144, BERC-ST-C24
Echium plantagineum L.	PURPLE VIPER'S BUGLOSS		A		M	A, R	MED					1		DD			NE
Echium rauwolfii Delile	Prickly Bugloss	حِنِّة الغول (حِنا الغول)، كحلة	A	Z	SA	B	D	1	1					NT		LC	NE
Gastrocotyle hispida (Forssk.) Bunge	Hispid Alkanet	زريجة، كحيل	G	Z	IT-SA	B, G	D	1	1	1	1			NT		LC	NE
Heliotropium arbainense Fresen.	Heliotrope	غبيرة عربية	C	Z	SA	B, B	D	1	1					VU		VU	NE
Heliotropium bacciferum Forssk.	Rough Heliotrope	رَمْرام	C	Z	SA - SUD	B, B	D	1	1					VU	VU (G)	LC	NE
Heliotropium bovei Boiss.	Heliotrope	غبيرة بوفية	A	Z	M	E, I	MED	1		1		1		NT		EN	NE		BERC-ST-C25
Heliotropium europaeum L.	European Turnsole	سكران,غبيرة اوروبية، حشيش العقرب، عَقربانة	A	Z	M-IT	E, G	MED, TZ	1	1	1	1	1		LC		LC	NE		BERC-BX-C0161, BERC-ST-C26
Heliotropium hirsutissimum Grauer	Heliotrope	غبيرة زباء	A	Z	M	E, G	MED	1		1	1	1		NT		EN	NE
Heliotropium lasiocarpum Fisch. & C.A.Mey.	Heliotrope		A			E				1				DD			NE
Heliotropium maris-mortui Zohary	Heliotrope	غبيرة	C	Z	SA	B, B	D	1	1					NT		EN	NE	EPIJ
Heliotropium myosotoides Banks & Sol.	Aleppo Turnsole		A	Z	M	A, H	MED			1				DD			NE
Heliotropium rotundifolium Sieber ex Lehm.	Round-Leaved Heliotrope	غبيرة	C	Z	IT	A	MED, TZ, D	1	1	1	1	1	1	LC		VU	NE
Heliotropium suaveolens M B.	Fragrant Heliotrope		A	Z	M-IT	E	MED		1			1		DD		LC	NE		BERC-ST-C27
Heliotropium supinum L.	Trailing Heliotrpe	زُرّيقة، غبيرة	A	Z	M-IT	C	MED			1		1		NT		EN	LC
Hormuzakia aggregata (Lehm.) Gusuleac[Anchusa aggregata Lehm.]	Massed Alkanet		A	Z	M	D	MED, TZ, D					1		EN			NE
Lappula spinocarpos (Forssk.) Asch. ex Kuntze	Spinocarpos Stickseed	دِماغ الجَرْبُوع، عشبة الراس	A	Z	IT-SA	B, G	D	1	1	1				NT		LC	NE
Melanortocarya obtusifolia (Willd.) Selvi, Bigazzi, Hilger & Papini [Nonea obtusifolia (Willd.) DC.]	Monkswort		A	Z	M	B, G	MED, TZ			1		1	1	LC		EN	NE		BERC-BX-C0352
Nonea echioides (L.) Roem. & Schult.	Viper's Bugloss Monkswort, Echioid Nonea		A	Z	M-IT	A	MED, TZ			1		1		NT			NE
Nonea melanocarpa Boiss.	Black-fruited Monkswort		A	Z	IT	A	MED, TZ		1	1				NT		LC	NT
Nonea philistaea Boiss.	Philistine Nonea		A	Z	M	A	MED			1		1	1	NT			NE	EPIJ	BERC-BX-C0408, BERC-ST-C28
Nonea ventricosa (SM). Griseb.	Monkswort		A	Z	M-IT	A	MED, TZ			1		1		CR		EN			BERC-BX-C0532
Onosma echinata Desf.[Onosma aleppica Boiss.]	Spring Golden-Drop	مصيص حلبي	H	Z	IT	G	TZ		1	1	1		1	NT			NE
Onosma gigantea Lam.	Giant Golden-Drop	مصيص	H	Z	M	A	MED, TZ			1		1		VU			VU
Podonosma orientalis L. Feinbrun [Onosma orientalis (L.) L.]	Syrian Golden-Drop	مصيص شرقي	C	Z	M-IT	H	MED, TZ, D	1	1	1	1	1	1	LC		LC	NE		BERC-BX-C0183, BERC-ST-C29
Rochelia disperma (L.f.) K.Koch	Two-seeded Rochelia		A	Z	IT	G	MED, D		1					DD		LC
Symphytum brachycalyx Boiss[Symphytum palaestinum Boiss.]	Palestine Comfrey	مصيص الدبور	H	Z	M	F	MED			1	1	1		LC			NE		BERC-BX-C0494
Trichodesma africanum (L.) Sm.	African Borage	لزيق، حريق، لسان الثور	A	Z	SA	B, B	D	1	1		1		1	NT		LC
Trichodesma boissieri Post	Boissier's Trichodesma	مصيص مخملي، منقار الطير	H	Z	SA	B, B	TZ, D	1						LC			NE	EPIJS	BERC-ST-C30
Brassicaceae
Aethionema carneum (Banks & Sol.) B.Fedtsch.	Lebanon candytuft (A. coridifolium)	غريبة لحمية	A	Z	IT	A	TZ			1				CR		LC	VU
Aethionema heterocarpum Trev.	Bumt Candytuft	غربية متغايرة الثمر	A	Z	IT	A	MED, TZ			1		1	1	NT		LC	NE
Alliaria petiolata (M.Bieb.) Cavara & Grande	petiolate garlic-mustard, Garlic Mustard		A	Z	ES-M-IT	A	MED			1				CR			VU		BERC-BX-C0409
Alyssum damascenum Boiss. et Gaill	Damascus Alyssum	اليسم الشامي	A	Z	IT	G	TZ, D	1	1	1	1		1	LC		LC	NE	EPIJS	BERC-ST-C114
Alyssum simplex Rudolph	Field Alyssum and Field Alison	اليسم الئائع	A	Z	M-IT	A	MED, TZ			1		1		LC		LC	NE
Alyssum strigosum Banks & Sol.	lesser madwort, strigose madwort		A	Z	M-IT	A	MED, TZ		1	1	1	1	1	LC		LC	NE
Anastatica hierochuntica L.	Rose of Jericho	كَفّ مَرْيَم، وردة أريحا، كف العذرا	A	Z	SA	B	D	1	1					NT		LC	NE
Arabis aucheri Boiss.	Aucher's Rock Cress, Aucheri Rock Cress, and Aucher's Cress	عربس	A	Z	M	A	MED, TZ			1				EN		LC	VU
Arabis nova Vill. [Arabis auriculata Lam. ]	Nova Rockcress, Nova Alpine Rockcress, and Nova Meadow Rockcress	عربية أذينية	A	Z	IT	A	D			1				EN		VU
Arabis verna (L.) R.Br.	Early Rocket	عربيه، عربية ربيعية	A	Z	M	A	MED			1		1		NT		LC	NE
Biscutella didyma L.	Buckler Mustard	رغيف الراعي، شليق	A	Z	M-IT	A, G	MED, TZ, D	1	1	1	1	1	1	LC		LC	NE		BERC-BX-C0404, BERC-ST-C115
Brassica nigra (L.) Koch	Black Mustard	لِسبان، خردل أسود، فجيله	A	Z	M	A	MED				1	1	1	NT		LC	LC		BERC-ST-C116
Calepina irregularis (Asso) Thell.	White Ball-Mustard	تمت	A	Z	M-IT	A	MED, TZ		1	1		1	1	NT		LC	NE
Capsella bursa-pastoris (L.) Medik.	Mother's Heart	خرفق، جراب الراعي، كيس الراعي	A	Z	PT	A, E	MED, TZ, D		1	1	1	1	1	LC		LC	LC		BERC-BX-C0004, BERC-ST-C117
Capsella rubella Reuter	Pink Shepherd's Purse	كيس الراعي المحمر	A	Z	ES	A	MED, TZ	1						DD			NE
Cardamine hirsuta L.	Hairy Water-Cress	صناب أزب	A	Z	M-ES	A, E	MED	1	1	1		1		VU		EN	NE		BERC-ST-C118
Carrichtera annua (L.) D C.	Ward's weed	خُشَّيْنَة، قنبيرة، قليقلة، خشين	A	Z	SA	B, G	TZ, D	1	1	1	1	1	1	LC		LC	NE		BERC-ST-C120
Chorispora purpurascens (Banks & Sol.) Eig	Ram's Horn	قرينه زهرية	A	Z	IT	A	TZ, D		1	1				VU		LC	VU
Clypeola aspera (Grauer) Turrill	Spiny Treacle Mustard	دنارية	A	Z	IT	A	TZ, D		1	1	1	1	1	LC		LC	NE
Clypeola jonthlaspi L.[Clypeola jonthlaspi L. var. lasiocarpa Guss.]	Disk Cress	دنارية قرصية	A	Z	M-IT	A	MED, TZ, D		1	1		1	1	LC		LC	NE		BERC-BX-C0387, BERC-ST-C121
Coincya tournefortii (Gouan) Alcaraz, T.E.Díaz, Rivas Mart. & Sánchez-Gómez [Brassica tournefortii Gouan]	Tournefort's Mustard	شِلطام،صفير	A	Z	M-SA	D	MED, TZ, D			1		1		EN		LC	LC
Crambe hispanica L.	Spanish Seakale	كُرنُب برّي	A	Z	M	A	MED, TZ		1	1	1	1	1	LC		LC	LC
Descurainia sophia (L.) Webb ex Prantl	Herb-Sophia	سماره	A	Z	ES-M-IT	A	TZ			1				EN		LC	EN
Dichasianthus runcinatus (Lag. ex DC.) V.I.Dorof. [Sisymbrium runcinatum Lag. ex DC.]	Mediterranean Rocket		A		IT	G			1					VU		LC	NE
Diplotaxis acris (Forssk.) Boiss.	Desert Rocket	جَهَق، خفش الكشين، شكيار	A	Z	SA	B	D	1	1					NT		LC	NE
Diplotaxis erucoides (L.) DC.[Diplotaxis erucoides (L.) D C. var. valentina (Pau) O. E. Schulz]	White Wall-Rocket	حويرة، حويرنه، خافج، شلوة بيضاء	A	Z	M	A	MED, TZ, D	1	1	1	1	1	1	LC		LC	LC		BERC-BX-C0200, BERC-ST-C123
Diplotaxis harra (Forssk.) Boiss.	Hairy Rocket	حرة, حراقة, سحيرة، حَوْذان، كشين، خشين	C, H, A	Z	SA	B, G	D	1	1	1				LC		LC	LC		BERC-BX-C0151
Diplotaxis viminea (L.) DC.	Many-Stemmed Wall-Rocket	جرجير	A	Z	M	A	MED, TZ	1		1		1		NT		LC	LC
Draba minima (C.A.Mey.) Steud. [Erophila minima C.A.Mey.]	Spring Whitlow-Grass		A	Z	M-IT	A, B, H, G	MED, TZ	1	1	1		1	1	LC		LC	NE
Enarthrocarpus strangulatus Boiss.	Resort Necklace	شلوة	A	Z	SA	B, G, K, K	D	1	1					NT		LC	NE
Erophila verna subsp. praecox (Steven) Walters [Erophila praecox(Steven) DC.]	Common Whitlow		A	Z	ES-M-IT	A, B, H, G	MED, TZ		1	1		1	1	LC			NE
Eruca vesicaria (L.) Cav. [Eruca sativa Miller]	Garden Rocket	جرجير، روجه، روكا	A	Z	M-SA-IT-SUD	A	MED, TZ		1	1	1	1	1	LC		LC	LC		BERC-BX-C0295
Erucaria hispanica (L.) Druce	Spanish Pink Mustard	سليح، الغراء، روك	A	Z	M	A	MED, TZ		1	1	1	1	1	LC		LC	NE		BERC-BX-C0435, BERC-ST-C125
Erucaria microcarpa Boiss.	Small Mustard	سليح عادي	A	Z	SA	B, G	D	1	1	1	1		1	LC		LC	NE
Erucaria pinnata (Viv.) Täckh. & Boulos [Reboudia pinnata (Viv.) O.E.Schulz]	Pink Mustard.	خردل زهري	A	M	SA	D	DX	1	1	1	1		1	DD		LC
Erucaria rostrata (Boiss.) A.W.Hill ex Greuter & Burdet	Sand Pink Mustard	سليح حضري	A	Z	SA	B, G	TZ, D	1	1	1	1		1	LC		LC	NE
Erysimum crassipes Fisch. & C.A.Mey.	Blister Cress	خردل السياج	H	Z	IT	A	MED, TZ			1		1		LC		LC	NE
Erysimum repandum L.	Treacle Mustard	خردل منبسط	A	Z	IT	A	MED, TZ			1	1			VU		LC	NE
Fibigia clypeata (L.) Medik.[Fibigia obovata Boiss.]	Silver Penny	حشيشة القونة، فيبيجيا, مراية، درهمية	H	Z	M-IT	A, H	MED, TZ			1		1		LC		LC	NE		BERC-BX-C0499
Fibigia eriocarpa (DC.) Boiss.	False-gypsophila ankyropetalum		H	Z	M	F	MED			1				DD			NE
Glastaria glastifolia (DC.) Kuntze	globe-mustard		A	Z	M-IT	I	MED, TZ		1					DD		LC	NE
Hirschfeldia incana (L.) Lagr.-Foss.[Sinapis incana L.]	Hoary Mustard	شلوة صفراء، خردل العجوز، لفت	A	Z	M-IT	A, E	MED, TZ	1	1	1	1	1	1	LC		LC	NE
Hornungia procumbens (L.) Hayek[Hymenolobus procumbens (L.) Nutt.]	oval purse, slenderweed and prostrate hutchinsia		A	Z	M-IT-SA	J	MED, TZ				1			VU			NE
Iberis odorata L.	Sweet Candytuft	حرفة (عطرة)	A	Z	M	A	TZ			1		1		VU		CR	VU
Isatis lusitanica L.	Aleppo Woad	سليقة برتغالية، صفيرة, صفرة، وسمه، لفيته	A	Z	M-IT	A	MED, TZ	1		1	1	1	1	LC		LC	DD		BERC-BX-C0365, BERC-ST-C127
Lepidium coronopus (L.) Al-Shehbaz [Coronopus squamatus (Forssk) Ascherson]	Wartcress	رشاد بري	A	Z	M-ES	A	MED, TZ			1		1		NT		LC	NE		BERC-ST-C122
Lepidium draba L. [Cardaria draba (L.) Desv.]	Heart-Podded Hoary Cress	قنيبرة	A	Z	M-IT	A, G	MED, TZ, D		1	1		1	1	LC		LC	NE		BERC-BX-C0117, BERC-ST-C119
Lepidium latifolium L.	Broad-Leaved Pepperwort	خرفق، قرفرف، رشاد عريض الورق	H	Z	ES-M-IT	C	MED			1		1		CR		LC	VU
Leptaleum filifolium (Willd.) DC.	Leptaleum	حُوَيْوِرَة، قرينة	A	Z	IT	G, J	D	1	1					VU		LC	NE
Lobularia libyca (Viv.) Webb & Berthel.	Lobularia	خرم الإبرة	A	Z	SA	D	D				1			CR		LC	NT
Malcolmia africana (L.) R.Br.	African Mustard	مالكوميا أفريقية	A	Z	IT-SA	G	D	1	1	1	1			NT		LC			BERC-BX-C0516
Malcolmia chia (L.) DC.	Chian Malcolmia	مالكوميا خيوس	A	Z	M	A	MED, TZ		1	1		1	1	LC		LC			BERC-BX-C0544
Maresia pulchella (DC.) O.E. Schulz	Pretty Maresia	شِجاره	A	Z	M	D	MED					1		DD				EPIJS
Matthiola longipetala (Vent.) DC. [Matthiola aspera Boiss.]	Night Scented Stock	شُقارَى، منثور طويل البتلات	A	Z	M-IT	A	MED, TZ	1	1	1		1	1	LC		LC	NE
Matthiola longipetala subsp. livida (Delile)[Matthiola livida (Delile) DC.]	LIVED STOCK	منثور بري سهمي	A	Z	SA	B, G	TZ, D	1	1	1			1	LC			NE
Matthiola parviflora (Schousb.) R.Br.	Small-flowered Stock	منثور قصير البتلات	A	Z	SA	B, G	TZ, D	1	1	1				NT		LC	NE
Nasturtiopsis coronopifolia (Desf.) Boiss.	Yellow-flowered Cress	قرة عربية	A	Z	SA	J	D	1	1					VU			NE
Nasturtium officinale R. Br.	True Water-Cress	قرة العين، قرة، جرجر	H	Z	PT	C	MED, TZ			1	1	1		LC			LC		BERC-BX-C0346, BERC-ST-C129
Neotorularia torulosa (Desf.) Hedge & J.Léonard	Torularia	خُشَّيْن	A	Z	IT	B, G	D	1	1	1	1		1	LC		LC	NE
Neslia apiculata Fischer et al.	Ball Mustard	فريدة	A	Z	M-IT	A	MED, TZ	1	1	1		1	1	LC			NE		BERC-ST-C130
Noccaea perfoliata (L.) Al-Shehbaz [Thlaspi perfoliatum L.]	Perfoliate Penny-Cress	شَمَرمرّة	A	Z	M-IT	A	MED, TZ		1	1		1	1	LC		LC	NE
Notoceras bicorne (Aiton) Amo	Horned Hedge Mustard	حماد الجبل، عُشْبَة أمّ سالِم، هثارا	A	Z	SA	B, B	D	1	1		1		1	LC		LC	NE
Ochthodium aegyptiacum (L.) D C.	Egyptian Gold-of-Pleasure	اوكثوديون مصري	A	Z	M	A	MED			1		1		NT		LC	NE		BERC-ST-C131
Pseuderucaria clavata (Boiss. & Reut.) O.E.Schulz	_	حراقة	A	Z	SA	J	ED	1						VU		LC	NE
Quidproquo confusum Greuter & Burdet	_		A		M-IT	A, R						1		VU			NE	EPIJS
Raphanus raphanistrum L.	Wild Radish	فِجل، فجلة	A	Z	M-ES	A	MED, TZ, D			1		1		NT	LC (G)	NT
Raphanus raphanistrum subsp. rostratus (DC.) Thell. [Raphanus rostratus DC.]	Dagger Radish	فجل أسود	A	Z	M	A	MED					1	1	NT			NE		BERC-BX-C0368
Rapistrum rugosum (L.) All.	Wrinkled Gold-of-Pleasure	حارة خشنة	A	Z	M-IT	A	MED			1	1	1		LC		LC	NE		BERC-BX-C0234
Ricotia lunaria (L.) DC.	Egyptian Honesty, Maltese Cross Ricotia		A		M	A, R					1			DD				EPIJS
Sinapis alba L.	White Mustard	خردل أبيض، خردل بري، لفيتة	A	Z	ES-M-IT	K, K	MED, TZ	1	1	1	1	1	1	LC		LC	LC		BERC-BX-C0073
Sinapis arvensis L.	Wild Mustard, Charlock	خردل بري، لفيتة، نفيته، فجيله، اوفيته، شلوة صفرا،قِرله	A	Z	M	A	MED, TZ			1				LC		LC	LC		BERC-BX-C0207
Sisymbrium damascenum Boiss.	Damascus Rocket	حويرنة شامية	A	Z	IT	A	TZ	1	1	1	1	1	1	EN			NE
Sisymbrium erysimoides Desf.	Mediterranean Rocket	ثوات	A	Z	M-SA	E, B, G	TZ, D	1	1	1	1	1		LC		LC	NE
Sisymbrium irio L.	London Rocket	فجل الجمل، حويرة، شلوى، سليح	A	Z	M-IT	K, K	MED, TZ, D	1			1			LC		LC	NE		BERC-BX-C0338
Sisymbrium officinale (L.) Scop.	Hedge Mustard	حويرة مخزنية، سمارة	A	Z	ES-M-IT	A	MED, TZ	1		1				VU		LC	LC
Sisymbrium orientale L.	Oriental Rocket	حويرة شرقية	A	Z	M-IT	A	MED, TZ			1				VU		LC	NE
Strigosella africana (L.) Botsch.	African Mustard		A		IT-SA	G			1		1			NT			NE
Thlaspi arvense L.	Field Penny-Cress		A	Z	PT	E	MED			1		1		CR		VU			BERC-ST-C133
Zilla spinosa (L.) Prantl	Spiny Zilla	سِلاء، الزيلا، سلة، صلة	C	Z	SA	B	MED			1		1	1	VU			NE
Zuvanda crenulata (DC.) Askerova[ Malcolmia crenulata (DC.) Boiss.]	Common Malcolmia	مالكولميا جبلية	A	Z	M	A	MED, TZ		1	1		1	1	LC		LC	NE		BERC-ST-C128
Campanulaceae
Campanula camptoclada Boiss.	Bent-branched Bellflower		A	Z	M	H	MED	1						DD			NE	EPIJS
Campanula erinus L.	Annual Bellflower	زهرة الجرس الصغيرة	A	Z	M-IT	H	MED, TZ	1	1	1	1	1	1	LC		LC	NE		BERC-ST-C32
Campanula hierosolymitana Boiss.	Jerusalem Bellflower	ليلك الجبل	A	Z	M	H	MED, TZ	1	1	1	1	1	1	LC		LC	NE	EPIJS	BERC-ST-C33
Campanula rapunculus L.	Rampion, Rampion Bellflower	زهرة الجرس، ورد الجرس	H	Z	ES-M-IT	A	MED			1		1		LC		LC	NE		BERC-BX-C0096
Campanula retrorsa Labill.	Retrorse Bellflower, Dentate Belflower	جريس منقلب	A	Z	M	C	MED					1		CR		EN	NE
Campanula stellaris Boiss.	Rampion	ليلك الجبل، زهرة الجرس	A	Z	M	A	MED, TZ	1	1	1	1	1	1	LC		LC	NE	EPIJS
Campanula strigosa Banks & sol.	strigose bellflower	زهرة الجرس الشوكية، ورد الجرس، جرسية	A	Z	M-IT	A	MED		1	1		1	1	LC		LC	NE		BERC-BX-C0107
Campanula sulphurea Boiss.	Yellow Bellflower	زهرة الجرس الصفراء	A	Z	M	D	MED, TZ, D			1				DD		LC	NE	EPIJS
Legousia falcata (Ten.) Fritsch ex Janch.	Syrian Venus' Looking Glass		A	Z	M-IT	A	MED	1	1	1	1	1	1	LC		LC	NE		BERC-ST-C34
Legousia hybrida (L.) Delarbre	Common Violet		A	Z	M-ES	A	MED			1				CR		CR	VU
Legousia pentagonia (L.) Thell.	Large Venus' Looking Glass		A	Z	M-ES	F	MED			1		1		LC		LC	NE
Legousia speculum-veneris (L.) Durande ex Vill.	Venus' Looking Glass	زهرة الجرس	A	Z	M-ES	F	MED			1		1		NT		EN	NE		BERC-BX-C0561, BERC-ST-C35
Michauxia campanuloides L'Her.	Rough-Leaved Michauxia	مشوية	H	Z	M	H	MED					1		CR		CR	VU
Cannabaceae
Celtis australis L.	Nettle Tree, European Nettle Tree	ميس، ميس الجنوب	PhT	Z	M	F	MED			1		1		NT	LC (G)		LC		BERC-BX-C0028
Capparaceae
Capparis spinosa L.	Caper Bush, Egyptian Caper, Common Caper	كبار، قبر، شَفَلَّح	C, H	Z	M	E, H	MED, TZ, D		1	1	1	1	1	LC	LC (G)	LC	LC
Capparis spinosa var. aegyptia (Lam.) Boiss. [Capparis zoharyi Inocencio, D.Rivera, Obón & Alcaraz, Capparis sinaica Veill.]	Egyptian Caper	كبار شوكي, قبر, كبار، لصوف، شفلح	C, PhS	Z	IT-SA	H	D	1	1		1		1	LC	LC (G)		LC		BERC-BX-C0106, BERC-ST-C36
Capparis spinosa var. canescens Coss. [Capparis sicula Veill. ex Duhamel]	Sicilian Caper	كبار	C	Z	M-IT-SA	E	MED, TZ		1		1	1		NT			LC		BERC-BX-C0579
Maerua crassifolia Forssk.	Thick-leaved Maerua	مَرو	PhT	Z	SUD	B, B	D	1						CR	LC (G)		EN
Caprifoliaceae
Centranthus longiflorus Steven	Long-Flowered Spur-Valerian	أوركيد أوراق الصيف	H	Z	M-IT	N, E	MED			1				EN
Cephalaria joppensis (Rchb.) Coult.	_	فاقوع	A	Z	M	A, E	MED			1	1	1		LC		LC	NE		BERC-BX-C0089
Cephalaria syriaca (L.) Schrad. ex Roem. & Schult.	Syrian Scabious	فاقوع سوري، زوان، زوان أسمر	A	Z	M-IT	E	MED, TZ			1		1	1	LC		LC	NT
Cephalaria tenella Paine ex Boiss.	Sweet Scabious	فاقوع ناعم، مرار عسلوجي	A	Z	M	E	TZ			1			1	VU		LC	NE	EPJ	BERC-ST-C138
Knautia integrifola (Honck. ex L.) Bertol.	Field Scabious		A	Z	M	A	MED, TZ			1		1		NT		VU	NE		BERC-BX-C0569
Lomelosia argentea (L.) Greuter & Burdet[Scabiosa argentea L.]	Silvery Scabious	زهرة الجرب الفضية	C	Z	M-IT	A	MED			1		1	1	NT			NE
Lomelosia palaestina (L.) Raf.[Knautia palaestina (L.) L. ]	Palestine scabious		A	Z	M-IT	A	MED. TZ		1	1	1	1	1	LC			NE
Lomelosia porphyroneura (Blakelock) Greuter & Burdet [Scabiosa porphyroneura Blakelock]	Desert Scabious		A	Z	IT-SA	B, G	TZ, D	1	1	1	1		1	LC			NE		BERC-BX-C0536
Lomelosia prolifera (L.) Greuter & Burdet[Scabiosa prolifera L]	Carmel Daisy, Prolific Scabious	زهرة الجرب، كعب الغزال، أُمّ الرُوَيْس	A	Z	M	A	MED			1	1	1	1	LC			NE
Lonicera etrusca Santi	Italian Honeysuckle	زهر العسل، سلطان الجبل، العبهر	V, PhS	Z	M	F	MED			1		1	1	LC					BERC-BX-C0174
Pterocephalus brevis Coult.	Short Winghead, Plumed Scabious	ركيبة	A	Z	M-IT	B, G	MED, TZ	1	1	1	1	1	1	LC			NE		BERC-BX-C0526, BERC-ST-C139
Pterocephalus plumosus (L.) Coulter [Pterocephalus papposus (L.) Coult.]	Plumed Scabious	ليسينة، مرار العسلومي	A	Z	M-IT	A	MED, TZ, D		1	1	1	1	1	LC			NE		BERC-ST-C140
Pterocephalus pulverulentus Boiss. & Balansa	Desert Scabious	اركيبة عربية	C	Z	IT	H	TZ, D					1		EN			NE	EPIJS
Scabiosa eremophila Boiss. [Sixalix eremophila (Boiss.) Greuter & Burdet]	Desert Scabious		A	Z	SA	D	D			1		1		EN			NE
Valeriana coronata (L.) Mill. [Valerianella coronata (L.) DC.]	Crowned Corn Salad	سمنة مكللة	A	Z	ES-M-IT	A	MED			1				NT		LC	NE		BERC-BX-C0541
Valeriana discoidea (L.) Willd. [Valerianella discoidea(L.) Willd.]	Disc Cornsalad		A		M	A, R, P				1		1		VU			NE
Valeriana echinata L. [Valerianella echinata (L.) DC.]	Prickly Valerian	سمنة مقنفذ	A	Z	M	F	MED			1				VU		LC	NE
Valeriana italica Lam. [Valeriana dioscoridis Sm. ]	Italian Valerian	أصابع الرعل	H	Z	M	H	MED			1	1	1	1	LC
Valeriana kotschyi (Boiss.) Christenh. & Byng [Valerianella kotschyi Boiss.]	Kotchy's Cornsalad	سمنة كتش	A	Z	IT	A	MED			1		1		VU			EN
Valeriana muricata (Steven ex M.Bieb.) Sennikov [Valerianella muricata (Steven) Baxter]	Narrow-fruited Cornsalad	سمنة مريقية	A	Z	M-IT	A	MED			1				NT		LC	NE		BERC-ST-C413
Valeriana orientalis (DC.) Sennikov [Valerianella dufresnia Bunge ex Boiss.]	Smooth-fruited Cornsalad	سِمْنَة	A	Z	IT	G	D			1				DD			NE
Valeriana oxyrhyncha (Fisch. & C.A.Mey.) Christenh. & Byng [Valerianella oxyrhyncha Fisch. & C.A.Mey.]	Oxyrhyncha Valerian		A	Z	IT	G	TZ, D			1				VU
Valeriana sclerocarpa (Fisch. & C.A.Mey.) [Valerianella sclerocarpa Fisch. & C.A.Mey. ]	Hard-fruited Valerian	سمنة قاسية الثمر	A	Z	IT	A	TZ	1		1				NT			NE
Valeriana szovitsiana (Fisch. & C.A.Mey.) Christenh. & Byng [Valerianella szovitsiana Fisch. & C.A. Mey. ]	Cornsalad	سمنة زوفتس	A	Z	IT	G	D	1	1	1	1	1	1	VU		LC	NE
Valeriana vesicaria (L.) Mill. [Valerianella vesicaria (L.) Moench]	Bladder-Fruited Corn Salad	حشيشة القط	A	Z	M-IT	A	MED, TZ		1	1	1	1	1	LC		LC	NE		BERC-BX-C0447,BERC-ST-C414
Valerianella orientalis Boiss. & Balansa	Oriental Cornsalad	سمنة شرقية	A	Z	M	F	MED			1				EN			NE
Caryophyllaceae
Agrostemma githago L.	Corn Cockle	خرم الحنطة	A	W	ES-M-IT	I	MED			1				CR			EN
Ankyropetalum gypsophiloides Fenzl	False Gypsophila	معقوف عريقي	C	Z	IT	A, H	MED, TZ, D		1	1				VU			NE
Arenaria deflexa Decaisne	Cliff Sandwort	زهرة الرمال (المنجلية)	C, H	Z	M	O	MED		1	1				EN		EN	NE		BERC-ST-C37
Arenaria serpyllifolia subsp. leptoclados (Rchb.) Nyman [Arenaria leptoclados (Reichb.) Guss.]	Lesser Thyme-Leaved Sandwort	زهرة الرمال (رفيعة التفرع)	A	Z	ES-M-IT	A, D, H	MED, TZ, D		1	1	1	1	1	LC			NE		BERC-BX-C0251
Bolanthus filicaulis (Boiss.) Barkoudah	Filicaul Foamflower		H	Z	IT	H	TZ						1	VU		LC	EN
Bufonia virgata Boiss.	Bufonia		A	Z	M	A	TZ			1		1	1	NT		EN	NE	EPJS
Cerastium dichotomum L.	forked mouse-ear chickweed, forked chickweed	قرناء ثنائية التشعب، اذن الفار	A	Z	M-IT	A	MED, TZ, D		1	1	1	1		LC		LC	NE
Cerastium dubium (Bastard) Guépin	Doubtful Chickweed		A	Z	ES-M-IT	C	MED			1			1	CR		CR	NE
Cerastium glomeratum Thuill.	Mouse-Ear, Chickweed, Sticky Mous-Ear Chickweed	قرناء متجمعة	A	Z	ES-M-IT	A	MED		1	1		1		NT		LC	NE
Dianthus cyri Fisch. & Mey.	Pink sp.		A	Z	IT	A	MED					1		EN		CR	NE
Dianthus monadelphus Vent.	Pink sp.	قرنفل غوري	H	Z	IT	G	TZ, D		1	1				VU			NE
Dianthus strictus Banks & Sol.	Wild Pink	قرنفل بري، إسليسلح، قرنفل منقط	H	Z	M	A, G	MED, TZ, D		1	1	1	1	1	LC		LC	NE		BERC-BX-C0148
Dianthus tripunctatus Sibth. et Sm.	Three-spotted Pink	قرنفل ثلاثي البقع	A	Z	M	A	MED			1		1		VU		EN	NE		BERC-ST-C38
Eremogone minuartioides Dillenb. & Kadereit [Minuartia formosa (Fenzl) Mattf.]	Handsome Sandwort		A	M	M	A, R	MED			1				VU		LC	NE
Eremogone picta (Sm.) Dillenb. & Kadereit [Minuartia picta (Sibth. & Sm.) Bornm.]	Painted Sandwort		A	M	IT	A, R, B, G	TD			1				EN
Gymnocarpos decander Forssk.	spiny fruit.	جرد	C	Z	SA	B, H, G	D	1	1	1	1		1	LC			NE
Gymnocarpos sclerocephalus (Decne.) Dahlgren & Thulin [Sclerocephalus arabicus Boiss.]	Barra	ضريسة، دميان، ثريزة	A	Z	SA	B, G	D	1	1					NT		LC	NE
Gypsophila capillaris (Forssk.) C.Chr. [Gypsophila arabica Barkoudah]	Arabian Gypsophila, fineleaf baby's breath	اسليسلة	C	Z	IT	A, B, G	TZ, D	1	1	1	1	1	1	LC		LC	NE
Gypsophila pilosa Huds.	Hairy Soapwort	ارقيقة وبرة	A	Z	IT	G	TZ, D	1		1				LC		LC	NE		BERC-BX-C0524
Herniaria glabra L.	Smooth Rupture-Wort	حشيشة الفتق الملساء	A	W	ES-M-IT	A	MED			1				VU			LC
Herniaria hemistemon J. Gay	Diandrous Rupture-Wort	شولة، ام لبيدة	H	W	SA	B, G, J	D	1	1	1	1		1	LC		VU	NE
Herniaria hirsuta L.	Hairy Rupture Wart	أم لبيدة، عِش الشُولَة، غبرة، حشيشة الفتق (الزباء)، شويل	A	W	ES-M-IT	B, G	TZ, D	1	1	1	1	1	1	LC		LC	NE		BERC-ST-C40
Holosteum umbellatum L.	Jagged Chickweed	غبيرة خيمية	A	Z	M-IT	G	TZ, D		1	1		1		NT		LC	NE
Holosteum umbellatum subsp. glutinosum (M.Bieb.) Nyman [Holosteum glutinosum (M.Bieb) Fisc.& C.A.Mey.]	Sticky Holosteum	غبيرة خيمية	A	Z	IT	A, G	TZ, D			1				EN			NE
Minuartia decipiens Bornm.	Deceptive Sandwort	أبو حربية زهري	A	Z	M	H	MED, TZ		1	1	1	1	1	LC			NE		BERC-ST-C41
Minuartia globulosa (Labill.) Schinz & Thell.	Globuled Sandwort		A	Z	M	A	MED			1				EN			NE
Minuartia mediterranea (Ledeb. ex Link) K.Malý [Minuartia mediterranea (Ledeb. ex Link) Gren.]	Mediterranean Sandwort	قلقلة متوسطة	A	Z	M	A	MED		1	1		1	1	NT		LC	NE
Minuartia picta (Sm.) Bornm.	Sandwort	ابو حربية	A	Z	IT	A, B, G	TZ, D		1	1			1	LC		LC	NE
Paronychia argentea Lam.	Silvery Whitlow- Wart	رجل الحمامة، ماسة، فضية، حشيشة الدهيس، شويشة الراعي، فرش الأرض	H	Z	M	A	MED, TZ	1	1	1	1	1	1	LC		LC	NE		BERC-BX-C0009
Paronychia capitata (L.) Lam.	Whitelow-Wort	رجل الحمامة	H	Z	M	A, H	MED, D		1	1	1	1	1	NT		LC	NE
Paronychia sinaica Fresen.	Algerian tea	رجل حمامة غزاوية	H	W	IT	H	MED, TZ, D	1	1	1	1	1	1	LC			NE		BERC-ST-C42
Petrorhagia dubia (Raf.) G.López & Romo[Petrorhagia velutina (Guss.) P.W.Ball & Heywood]	Hairy Pink, Velvet Pink		A	Z	M	A	MED			1				EN			NE
Petrorhagia zoharyana A.Liston	Zohary's Tuni		A	Z	M	A, G	MED, TZ, D		1		1	1	1	EN			VU
Polycarpaea robbairea (Kuntze) Greuter & Burdet[Robbairea delileana Milne-Redhead/ Robbairea prostrata (Forssk.) Boiss.]	Robbaire's carpetweed		C	Z	SA - SUD	B	D	1	1					NT			NE
Polycarpon tetraphyllum (L.)L.	Four-Leaved All-Seed	ريحاي	A	Z	M-ES		MED, TZ, D	1	1	1	1	1	1	LC		LC	NE
Pteranthus dichotomus Forssk.	Thorny Wing	النبات المُجَنَّح، رريد	A	Z	SA	B, G, J	D	1	1	1	1		1	LC		LC	NE
Sabulina tenuifolia (L.) Rchb. [Minuartia hybrid]	Fine-Leaved Sandwort	قلقلة هجينة	A	Z	M-IT	A, H	MED, TZ, D			1		1		LC
Sabulina tenuifolia subsp. tenuifolia [Minuartia hybrida (Vill.) Schischk.]	Fine-Leaved Sandwort	قلقلة هجينة	A	Z	M-IT	A, H	MED, TZ, D		1	1		1	1	LC		CR	NE
Sagina apetala Ard.	Dwarf Pearl-Wort	سجينة لا بتلية	A	Z	ES-M-IT	A, O, Q, I	MED		1	1		1		NT		NT	NE
Silene aegyptiaca (L.) L. fil.	Campion sp., Egyptian Campion	حيلوان مصري، نوار، عوينة البقرة	A	Z	M	A, E, I	MED, TZ			1	1	1	1	LC		LC	NE		BERC-BX-C0497, BERC-ST-C43
Silene alexandrina (Asch.) Danin	Campion sp.	حيلوان اسكندراني	A	Z	M-IT	A, B, G	TZ, D			1				NT			NE
Silene apetala Willd. [Silene decipiens Barceló]	Campion sp., Apetalous Campion	حيلوان عديم البتلات	A	Z	M-IT	A, B, G	MED, TZ, D	1	1	1	1	1	1	LC
Silene arabica Boiss.	Campion sp., Arabian Catchfly	حيلوان عربي	A	Z	SA	D, B	D	1			1			EN			NE
Silene behen L.	Campion sp., Bladder Campion	حيلوان بهمن	A	Z	M	A	MED			1		1		NT		LC	NE		BERC-ST-C44
Silene colorata Poir.	Campion sp., Cloven-Petalled Campion	عين البنت	A	Z	M	A, G	MED, TZ, D		1	1		1		LC		LC	NE		BERC-BX-C0434. BERC-ST-C45
Silene coniflora Nees ex Otth	Campion sp.	حيلوان معرق	A	Z	IT	G	TZ, D		1	1		1	1	LC		LC	NE
Silene conoidea L.	Campion sp., Conoid Catchfly	قطينة, كريشة الجدي، زَعفر، سمسم، الشب العايق	A	Z	M-IT	G	TZ, D			1		1		LC		LC	NE		BERC-BX-C0553
Silene crassipes Fenzl	Campion sp.	حيلوان ثخينة الزنود، الشب العايق	A	Z	M	I	MED	1	1	1	1	1	1	NT			NE	EPIJS
Silene damascena Boiss. & Gaill.	Campion sp.	الشب العايق	A	Z	M	A	MED, TZ		1	1		1	1	LC	LC (G,M)		LC
Silene dichotoma Ehrh.[Silene trinervis Banks & Sol.]	Campion sp.	حيلوان ثنائي التفرع	H	Z	M	A, I	MED, TZ		1	1		1	1	LC		LC	NE		BERC-ST-C46
Silene diversifolia Otth	Diverse-leaved Catchfly		Z	Z	M	A	MED						1	DD
Silene fuscata Link ex Brot.	Campion sp.	حيلوان اسمر	A	Z	M	C	MED, TZ					1		EN		VU	NE
Silene gallica L.	Campion sp., Small-Flowered Catchfly	حيلوان صغير الأزهار	A	Z	M-ES	D	MED		1	1			1	VU		LC	NE
Silene grisea Boiss.	Campion sp.	حيلوان اشهب	H	Z	M	H	MED, TZ	1	1	1	1	1	1	NT	VU (G,M)		VU	EPIJS
Silene linearis Decne.	Campion sp.	عبيش	A	Z	SUD	E, B, G	TZ, D		1	1		1	1	LC			NE
Silene longipetala Vent.	Campion sp.	حيلوان طويل البتلات، قرنفل بري	H	Z	M	A	MED, TZ, D			1		1		NT		LC	NE
Silene macrodonta Boiss.	Campion sp.	حيلوان كبير الاسنان	A	Z	M	A	TZ			1				CR		CR	CR
Silene marschallii C.A.Mey.	Marschall's Catchfly		H	Z	IT	A	TZ			1				EN			NE
Silene muscipula L.	Campion sp., Spanish Campion	حيلوان لاقط الذباب	A	Z	M	E	MED, TZ		1	1	1	1		LC		VU	NE
Silene nocturna L.	Campion sp., Night-Flowering Catchfly	حيلوان ليل الزهر	A	Z	M	A, G	MED, TZ, D		1	1	1		1	LC		LC	NE
Silene nocturna subsp. nocturna [Silene decipiens Ball]	Apetalous Catchfly		A	z	M-IT	A,B,G	MED, TZ, D	1	1	1	1	1	1	LC			NE
Silene oxyodonta Barbey	Campion sp.	حيلوان حاد الاسنان	A	Z	M	A	TZ		1	1		1	1	LC			VU	EPJS
Silene palaestina Boiss.	Campion sp., Palestine Campion	حيلوان فلسطيني، عين البنت، شب العايك	A	Z	M	A, D	MED			1		1		DD			NE	EPIJS	BERC-BX-C0125, BERC-BX-C0501
Silene rubella L.	Campion sp.	أبو النَّجف، نشاش الذبان	A	Z	M	I	MED					1		NT			NT
Silene swertiaefolia Boiss.	Campion sp.	حيلوان كبير	C	Z	M-IT	A	MED, TZ		1	1		1		VU			NT
Silene tridentata Desf.	Campion sp.	حيلوان مسنن	A	Z	IT	G	TZ, D	1						VU		VU	NE
Silene villosa Forssk.	Campion sp., Villous Campion	طربه، نوار، عطاني، كحلة	A	Z	SA	D	MED, D	1	1	1				EN
Silene vivianii Steud.	Campion sp.	حيلوان صحراوي	A	Z	SA	B, G	D			1		1		NT			NE
Silene vulgaris (Moench) Garke	Rattlebox, White Bladder Campion	فقيع، طقيق، خشخيش، نوار	H	Z	ES-M-IT	A	MED, TZ, D		1	1			1	LC	LC (G)	LC	LC		BERC-BX-C0219, BERC-ST-C47
Silene oxyodonta Barbey	Campion sp.		A	Z	M	A	D, TZ		1	1			1	LC
Spergula arvensis L.	Corn spurrey	قليلقة الحقول	A	Z	M-ES	E, I	MED	1	1	1	1	1	1	VU			NE
Spergula fallax (Lowe) E.H.L.Krause [Spergularia flaccida (Madden) I.M.Turner]	Little Spurrey	قْليقْلَة	A	Z	SA	B, G, J, K, K	D			1				LC		LC	NE
Spergularia bocconei (Scheele) Asch. & Graebn.	Greek Sea-spurrey		A	Z	M-ES	A	MED, TZ	1	1	1	1	1	1	DD	LC (G)	DD
Spergularia diandra (Guss.) Heldr.	Sandsparry sp., Diandrous Sea-Spurrey	أم ثريب، أبو غلة ، قليقلة	A	Z	M-IT-SA	B, G, J, K, K	TZ, D	1		1		1		LC		LC	NE
Spergularia media (L.) C.Presl [Spergularia maritima (All.) Chiov. ]	Greater Sea-Spurrey	أم ثريب	H	Z	ES-M-IT	J	MED, D			1		1		VU	LC (G)		LC
Spergularia rubra (L.) J.Presl & C.Presl	Red Sand-Spurrey	أم ثريب الحمراء، عشبة حمراء	A	Z	M-ES	C	MED, TZ	1			1			VU		LC	NE
Spergularia salina J.Presl & C.Presl	Lesser Sea-Spurrey	أبو غُلام	H, A	Z	ES-M-IT	J	MED, TZ, D	1	1		1			EN	LC (G)		NE
Stellaria media (L.) Vill.	Chickweed, Stitchwort, Common Chickweed	قزازة، نجمية وسطية	A	Z	PT	A	MED	1		1	1	1		LC		LC	LC		BERC-BX-C0458
Stellaria pallida (Dumort.) Crép.	Lesser Chickweed	حَشيش القِزَاز، نجمية باهتة	A	Z	M-ES	C, I	MED, TZ, D		1	1				NT		LC	NE
Telephium sphaerospermum Boiss.	_		H	Z	SA - SUD	D, B, B	D	1						EN			NE
Vaccaria hispanica (Mill.) Rauschert [Gypsophila vaccaria (L.) Sm.]	Dairy Pink, Cow Herb	فول العرب	A	Z	M	I	MED, D			1		1		LC		LC	NE		BERC-ST-C49
Velezia rigida L.	Rigid Velezia	دبيقة قاسية	A	Z	M	A, H	MED, TZ, D			1				LC		LC	NE		BERC-BX-C0472, BERC-ST-C50
Ceratophyllaceae
Ceratophyllum demersum L.	morass-weed, Common Hornwort	حامول	HE	H	T-M-ES	C	MED					1		EN	LC (G)	EN	LC
Cistaceae
Cistus creticus L.[Cistus incanus]	soft-hairy rockrose, pink rockrose	لباد زهري، لباد أحمر، قريضة حمراء	C	Z	M	A	MED, D			1		1	1	LC		LC	NE		BERC-BX-C0157, BERC-ST-C58
Cistus salviifolius L.	Sage-Leaved Rockrose	لباد ابيض	C	Z	M	A	MED, D			1		1	1	LC		LC	NE		BERC-BX-C0269
Fumana arabica (L.) Spach	Arabian Cistus	شهترج	C	Z	M	A	MED			1		1		LC		VU	NE		BERC-ST-C59
Fumana scoparia Pomel	Scoparia needle sunrose		C	Z	M	A, R				1				DD
Fumana thymifolia (L.) Webb	Clammy Cistus	شهترج زعتري الأوراق	C	Z	M	A	MED, TZ		1	1		1	1	LC		LC	NE		BERC-BX-C0232
Helianthemum aegyptiacum (L.) Mill.	Egyptian Sun-Rose	قظيم مصري	A	Z	M-IT	A	MED, TZ		1	1	1	1	1	LC		LC	NE
Helianthemum kahiricum Delile	Cairo Sun-Rose	قظيم، رَقْرُوق	C	Z	SA	B, H, G	D	1	1	1	1		1	NT		LC	NE
Helianthemum lasiocarpum desf ex Willk.	Hairy Sun-rose	قظيم أهلب الثمر	A	Z	ES-M-IT	A	MED, TZ, D			1		1		NT		LC	NE
Helianthemum ledifolium (L.) Mill.	Ledum-Leaved Sun-Rose	جُرَّيْد، قظيم تبع الكما	A	Z	M	A, B, G	MED, TZ, D	1	1	1	1	1	1	LC		LC	NE
Helianthemum lippii (L.) Dum.- Courset	White Rockrose	رقروق، جرد، ارجه، سويقة، رجرج، رعل	C	Z	SA - SUD	B, B	D	1	1					NT		LC	NE
Helianthemum salicifolium (L.) Mill.	Willow-Leaved Sun-Rose	جُرَّيْد، جريت، رفيدة	A	Z	ES-M-IT	A, B, G	MED, TZ, D	1	1	1	1	1	1	LC		LC	NE		BERC-BX-C0407, BERC-ST-C60
Helianthemum sancti-antonii Schweinf. ex Boiss.	Desert Sun-rose		C	Z	SA	B, B	D	1						DD					BERC-BX-C0348
Helianthemum syriacum (Jacq.) Dum.Cours.	Lavender-Leaved Sun-Rose	قظيم سوري	C	Z	M	A	MED			1		1		NT		LC	NE		BERC-BX-C0482
Helianthemum ventosum Boiss.	Negev Sun-rose	رعر	C	Z	SA	G	D		1	1				VU		LC	NE
Helianthemum vesicarium Boiss.	Pink Sun-Rose, sun-rose, sunrose	رويده، ورد الشمس	C	Z	IT	A, G	TZ, D		1	1		1	1	LC			NE
Cleomaceae
Cleome amblyocarpa Barratte & Murb.	spider flower	خُنَّيْز، زرفة، عفينه، عتنه	A	Z	SA	D	D	1	1	1				NT		LC	NE
Cleome arabica L.	Spider Flower	شَجَرَة وحش	C	Z	SUD	B	D	1						NT		LC	NE
Cleome droserifolia (Forskal) Dalile	Samwah	سموه	C	Z	SUD	B	D	1						VU		EN	NE
Convolvulaceae
Calystegia sepium ( L.) R. Br. [Convolvulus sepium L.]	Greater Bindweed	لبلاب السياجات	H, V	Z	ES	C	MED					1		CR	LC	EN
Convolvulus althaeoides L.	Bind Weed, Mallow-Leaved Bindweed	مديدة، مداد وردي	G, V	Z	M	A	MED, TZ, D	1	1	1		1	1	NT			NE		BERC-BX-C0558
Convolvulus arvensis L.	Bind Weed, Corn Bind	مداد أبيض، عُلّيق، مديدة، لبلاب الحقول	G, V	Z	PT	K, K	MED, TZ, D	1	1	1	1	1	1	LC		LC	NE		BERC-BX-C0031, BERC-ST-C105
Convolvulus auricomus Bhandari	Oleiq, ullayq	لسيت جبل	C, V	Z	SUD	B	D	1	1					VU			NE
Convolvulus betonicifolius Mill.	Shaggy Bindweed	مدادة, مديدة	G, V	Z	M	K, K	MED, TZ			1		1	1	NT			NE		BERC-BX-C0444
Convolvulus coelesyriacus Boiss.	Coelesyrian Bindweed, Syrian Bindweed	مديدة البقاع	A	Z	M	F	MED			1		1		VU			NE	EPIJS
Convolvulus dorycnium L.	Splendid Bindweed, Dorycnium bindweed	مدادة شجرية	H	Z	M	A	MED, TZ		1	1	1	1	1	LC			NE		BERC-BX-C0152, BERC-ST-C106
Convolvulus dorycnium subsp. oxysepalus (Boiss.) Rech.fil.	_		H	Z	M	A	MED, TZ						1	DD
Convolvulus humilis Jacq.	Dwarf Morning Glory	مدادة جالسة الأوراق	A	Z	M	E, I	MED			1		1		VU			NE
Convolvulus oleifolius Desr.	Pink bindweed, Olive-leaved bindweed.	مدادة زيتونية	C	Z	M	H	TZ, D		1	1		1		LC			NE
Convolvulus pentapetaloides L.	Two-coloured bindweed, Grassy bindweed.	لبلاب خماسي الفصوص	A, V	Z	M	A	MED, TZ	1	1	1	1	1	1	LC			NE		BERC-BX-C0496, BERC-ST-C107
Convolvulus pilosellifolius Desr.	soft bindweed	لبلاب وسادي الأوراق	A		IT	K,L		1						EN			EN
Convolvulus scammonia L.	Scammony	شرش المحمدية	G, V	Z	M	E, I	MED					1		EN			NE
Convolvulus siculus L.	Small-Flowered Bindweed	مدادة زرقاء	A, V	Z	M	A	MED, TZ, D	1	1	1	1	1	1	LC			NE		BERC-BX-C0441, BERC-ST-C108
Convolvulus siculus subsp. siculus	Blue bindweed, Small bindweed		A, V	Z	M	A	MED, TZ, D			1	1	1		VU
Convolvulus stachydifolius Choisy	Woundwort-leaved Bindweed.	خويطمة	G, V	Z	M-IT	E, I	TZ			1	1	1	1	LC			NE
Cressa cretica L.	Rosin Weed	نديوه، نداواح	H	Z	M-IT	J	MED, TZ, D	1			1	1		NT	LC (G,M)		LC
Cuscuta babylonica Ascher ex Choisy	Babylon Dodder	حامول بابلي	A (Ho)	Z	IT	A	D	1			1			VU			VU
Cuscuta epithymum (L.) L.	Heath Dodder	حامول الزعتر	A (Ho, V)	Z	M	A	MED			1				EN			NE
Cuscuta europaea L. [Cuscuta brevistyla A. Braun ex A. Rich.]	greater dodder, European dodder	حامول قصير القلم	A (Ho, V)	Z	M-IT	A	MED, TZ		1	1	1	1		VU			NE
Cuscuta monogyna Vahl	Dodder	حامول أحادي القلم	A (Ho, V)	Z	M-IT	A	MED, TZ			1	1			EN		LC	VU
Cuscuta palaestina Boiss.	Palestinian Dodder	حامول فلسطيني	A (Ho, V)	Z	M-SA	A	MED, TZ	1	1	1		1	1	NT		LC	NE
Cuscuta pedicellata Ledeb.	Clover Dodder	حامول طويل العنق	A (Ho)	Z	IT	A	MED, TZ		1	1				EN		DD	NE
Cuscuta planiflora Ten.	Small-seeded Alfalfa Dodder	حامول مسطح الزهر،عروق، خانق الكرسنة	A (Ho, V)	Z	M-SA	A, G	MED, TZ	1	1	1	1	1		NT		LC	NE
Crassulaceae
Crassula alata (Viv.) A.Berger	Threelocule Corchorus	كركب مجنح	A	Z	M	H	MED, TZ, D	1	1	1	1		1	LC		LC	LC
Crassula vaillantii (Willd.) Roth	Narrow-leaved Mossy Stonecrop	كركب المعاصر	A	Z	M-ES	H	MED, TZ		1	1		1		NT		LC	LC
Petrosedum sediforme (Jacq.) Grulich [Sedum sediforme (Jacq.) Pau, Sedum nicaeense All.]	Tall Stonecrop	ثوم القط	C	Z	M	H	MED			1		1		LC		VU	NE		BERC-BX-C0361
Rosularia lineata (Boiss.) A.Berger	Rosularia		H	Z	M	H	MED, TZ, D		1		1	1		NT		LC	NE
Sedum hispanicum L..	Spanish Stonecrop	حيون اسباني	A	Z	M-ES	H	MED, TZ, D		1	1	1	1	1	LC		LC	NE
Sedum litoreum Guss.	Coast Stonecrop	حيون سهلي	A	Z	M	M, H	MED			1		1		NT		EN	NT
Sedum microcarpum (Sm.) Schonl. [Telmissa microcarpa (Sm.) Boiss.]	Small-fruited Stonecrop	حي العلم, زبيب العبد	A	Z	M	H	MED, TZ, D	1						LC			NE		BERC-BX-C0437, BERC-ST-C112
Sedum palaestinum Boiss.	Palestine Stonecrop	حيون فلسطيني	A	Z	M	H	MED, TZ			1		1		VU		EN	VU	EPIJS	BERC-ST-C110
Sedum rubens L. [Sedum caespitosum ( Cav.) DC.]	Red Stonecrop	عرف الديك	A	Z	M	A	MED		1	1		1	1	LC		LC	NE		BERC-ST-C111
Umbilicus intermedius Boiss.	Wall Penny Wart, Common Pennywort	عصا الراعي، مخلدة	G	Z	M-IT	H	MED, TZ, D	1	1	1	1	1	1	LC		LC	NE		BERC-BX-C0363, BERC-ST-C113
Cucurbitaceae
Bryonia cretica L.	Cretan Bryony	عنب الحية	H, V	Z	M	F	MED			1	1	1		LC		LC	NE		BERC-BX-C0185
Bryonia syriaca Boiss.	Syrian Bryony	بطيخ الحية،حنثل، عنب الحية	H, V	Z	M	F	MED			1	1	1	1	LC		LC	NE		BERC-BX-C0412, BERC-ST-C134
Citrullus colocynthis (L.) Schrader	Colocynth, Bitter Gourd	حنظل، العلقم، التفاح المر، شري	H	Z	SA	B	TZ, D	1		1				NT		LC	NE
Cucumis prophetarum L.	Cypress, Globe Cucumber	شرى، نافعة، نندلي، خيار بري صحراوي، حنيضلان	H, V	Z	SA	B	D	1	1		1	1	1	LC		LC	NE
Ecballium elaterium ( L.) A. Richard	Squirting Cucumber	قثاء الحمير، فقوس أبو حمار، فقوس الحمير، قتحة	H	Z	M-IT	E	MED, TZ		1	1		1	1	LC		LC	NE		BERC-BX-C0046, BERC-ST-C135
Cynomoriaceae
Cynomorium coccineum L.	Dog's tail sp., Scarlet Cynomorium	طَرْثُوث، مسرور	B (Ho)	Z	M-IT-SA	J	D		1		1		1	NT		LC	NE
Elatinaceae
Bergia ammannioides Heyne ex Roth	Water Fire		A	W	M-IT	C						1		DD	LC (G)
Ericaceae
Arbutus andrachne L.	Oriental Strawberry Tree, Arbutus, Eastern Strawberry Tree	قيقب، قاتل، قطلب، قَتلَب	PhT	Z	M	F	MED			1		1	1	LC	LC (G)	VU	LC		BERC-BX-C0176, BERC-ST-C143
Euphorbiaceae
Chrozophora plicata (Vahl) A.Juss. ex Spreng. [Chrozophora obliqua Schweinf.]	Indian Turn-Sole		A	Z	SUD	E	MED, TZ					1		VU			LC
Chrozophora tinctoria (L.) A. Juss.[Chrozophora obliqua (Vahl) A.Juss. ex Spreng]	Dyer's Litmus Plant	فقوس الخمر، عباد الشمس النيلي، غبيرة، فقوس الحمار	A	Z	M-IT	E	MED, TZ, D	1	1	1	1	1	1	LC	LC (G)	LC	LC		BERC-ST-C145
Euphorbia aleppica L.	Pine Spurge	حلبلوب حلب، لبين	A	Z	M-IT	I	MED, TZ			1		1	1	LC		LC	NE		BERC-BX-C0095, BERC-ST-C146
Euphorbia arguta Banks et Solander	Toothed Spurge, Serrated Spurge	لِبّين، ام الحليب	A	Z	M	A	MED		1	1	1	1		NT		VU	NE		BERC-ST-C147
Euphorbia aulacosperma Boiss.	Six-Furrowed Spurge	حلبلوب مثلم البزرة	A	Z	M	A	MED, TZ		1	1		1	1	NT		LC	NE	EPIJS
Euphorbia chamaepeplus Boiss. et Gaill.	__	فرخ الأرض، فربيون شامي	A	Z	IT-SA	B, G	TZ, D	1	1	1	1	1	1	LC		LC	NE
Euphorbia chamaesyce L.	Crenated Annual Spurge	تين الأرض	A	Z	M-IT	E	MED, TZ, D			1		1	1	NT		VU	NE
Euphorbia exigua L.	Dwarf Spurge	حلبلوب صغير	A	Z	M-ES	A	MED			1		1	1	NT		EN	NE
Euphorbia falcata L. [Euphorbia falcata var. galilaea (Boiss.) Boiss.[ Euphorbia falcata L. var. ecornuta Boiss.]	Sickle Spurge	حلبلوب منجلي	A	Z	M-IT	A	MED, TZ			1		1		NT		CR	NE		BERC-ST-C148
Euphorbia granulata Forskal	Spurge	ملبينه، لِبّينه	A	Z	SUD	B	D	1						CR		EN	NT
Euphorbia helioscopia L	Wartweed, Sun Spurge	لبينة، سَعْده، حلبلوب يتوع الشمس، حليب البوم، رماضة	A	Z	M-ES	A	MED, TZ		1	1		1	1	LC		LC	NE		BERC-BX-C0465, BERC-ST-C150
Euphorbia hierosolymitana Boiss.	Spurge, Woody Spurge	حلبلوب، ابو لَبَن، لبين، حلببون	C	Z	M	A	MED, TZ, D		1	1	1	1	1	LC		VU	NE		BERC-BX-C0170
Euphorbia hierosolymitana Boiss. Var. romanensis (Baum.) Zoh.[Euphorbia ramanensis Baum]	Ramon Spurge	حلبلوب، ابو لَبَن، لبين، حلببون	C	Z	IT	H	D			1			1	DD					BERC-ST-C151
Euphorbia oxyodonta Boiss. & Hausskn. ex Boiss.	Pectinate-Leaved Sprunge	حليب اليوم، لبين	A	Z	M	A	MED			1		1		NT		EN	NE
Euphorbia peplus L.	Petty Spurge	وِدِّينة، صابون غيط، معلقة	A	Z	ES-M-IT	A	MED, TZ	1	1	1	1	1	1	LC		LC	NE		BERC-ST-C153
Euphorbia petiolata Banks et Sol.	Wooly Sprunge	حلبلوب بيضاوي معنق	A	Z	M-IT	E	MED, TZ		1	1	1	1		NT		LC	NE		BERC-ST-C154
Euphorbia phymatosperma Boiss.	Spurge	حلبلوب محبب البزرة	A	Z	IT	A	MED			1		1	1	VU		LC	VU		BERC-ST-C155
Euphorbia reuteriana Boiss.	Reuter's Spurge	حلبلوب روتار	A	Z	M	A	MED			1		1		VU		VU	NE
Euphorbia valerianifolia Lam.	Spiny-Fruited Sprunge	حلبلوب	A	Z	M	A	MED			1		1		EN		EN	NE
Mercurialis annua L.	Annual Mercury	عشبة الجرح، حَلبلوب، ام بربور	A	W	M-ES	A	MED, TZ	1	1	1	1	1	1	LC		LC	NE		BERC-BX-C0149, BERC-ST-C157
Fabaceae
Alhagi maurorum Medik.	Alhagi Manna, Camel Thorn	شرش العاقول، عاقول، شبرق	H	Z	M-IT	E, J	MED, TZ, D	1		1	1	1		LC					BERC-BX-C0284
Anagyris foetida L.	Bean-clover; Stinking wood, Bean Trefoil	خروب الكلب، جرّود، سلمون، خروية	PhS	Z	M-IT	F	MED, TZ			1		1		LC	LC (G)	LC	LC		BERC-BX-C0012, BERC-ST-C275
Anthyllis circinnata (L.) D.D.Sokoloff (Hymenocarpos circinnatus (L.) Savi)	Disk Trefoil	قرينه	A	Z	M	A	MED, TZ	1	1	1	1	1	1	LC		LC	NE		BERC-BX-C0450, BERC-ST-C283
Anthyllis vulneraria L. [Tripodion vulneraria Boiss.]	Kidney Vetch, Woundwort, and Ladies' Fingers		F	Z	M-ES	I	MED		1			1		EN	DD (G)		CR
Argyrolobium uniflorum (Decne.) Jaub. & Spach	One-flowered Velvet Bush	فضية (أحادية الزهرة)	C	Z	SA	D	TZ, D	1		1				VU		LC	NE
Astracantha deinacantha (Boiss.) Podlech [Astragalus deinacanthus Boiss.]	dangerous-spined milk-vetch		C	Z	IT	A	MED,TZ		1	1				LC		LC	NE
Astragalus aleppicus Boiss.	Aleppo Milk-Vetch	قرين حلبي	H	Z	IT	G	TZ			1	1		1	LC		LC	NE
Astragalus asterias Steven	Star Milk-Vetch	قفعة	A	Z	M-SA	B, G	TZ, D	1	1	1	1	1	1	LC		LC	NE
Astragalus bethlehemiticus Boi. [Astracantha bethlehemitica (Boiss.) Podl.]	Bethlehem milk-vetch		C	Z	IT	A, G	TZ, D		1	1				LC		LC	NE
Astragalus boeticus L.	Yellow Milk-Vetch	كريشة الجدي، محلق	A	Z	M	A	MED, TZ, D			1		1		VU		LC	NE
Astragalus bombycinus Boi.	Silky Milk-Vetch	خَنَاصِر العروس	A	Z	SA	G	D	1	1	1				VU		LC	NE
Astragalus brachystachys DC.	Short-spurred Milkvetch	قداد قصير الشمراخ	H	Z	IT	A	TZ						1	VU		LC	EN
Astragalus callichrous Boiss.	Violet Milk-Vetch	قداد شلبي	A	Z	SA	G	TZ	1	1	1	1	1	1	LC		LC	NE		BERC-BX-C0467, BERC-ST-C276
Astragalus campylorrhynchus Fisch. & C.A.Mey.	Curved-spurred Milk-Vetch	قداد النقب	A	Z	IT	D	D		1					EN		EN	NE
Astragalus caprinus L.	Beer-Sheva Milk-Vetch	قداد أرضي الزهر	H	Z	SA	G	D		1	1				VU			NE
Astragalus corrugatus Bertol. [Astragalus cruciatus Link.]	Cross Milk-Vetch	خزام القط، حَلَق، أصابع العروس	A	Z	IT-SA	G	D			1		1		VU	LC (G)		LC		BERC-BX-C0442
Astragalus cretaceus Boiss. & Kotschy	Milk Vetch	برج العروس	H	Z	IT	A	TZ			1				VU	LC (G)	VU	VU
Astragalus dactylocarpus Boiss.	Dagger's Milk-vetch	قفعاء، اصبع العروس، قرين	H	Z	SA	B	D	1	1					NT	LC (G)	LC	NE
Astragalus guttatus Banks & Sol.	Hairy Milkvetch		A	Z	IT-SA	G	TZ, D			1				VU		LC	NT
Astragalus hamosus L.	Dwarf Yellow Milk-Vetch	قرين، شالة	A	Z	M	A	MED, TZ	1	1	1	1	1	1	LC		LC	NE		BERC-BX-C0463, BERC-ST-C278
Astragalus hispidulus DC.	Hispid Milkvetch	قداد زغبي، عقف	A	Z	SA	G	D	1	1	1			1	VU			NE
Astragalus intercedens Rech.f.	Intercedens Milkvetch	قرين (البحر الميت)	A	Z	SA	B, G	D	1						VU		LC	NE
Astragalus kahiricus DC.	Cairo Milk-Vetch	قداد، أُذُن الحِمار	H	Z	SA	D	D			1				EN	LC (G)	LC	LC		BERC-BX-C0535
Astragalus macrocarpus DC.	Large-Seeded Milkvetch	بيض الحمار	H	Z	M	A	MED, TZ			1		1	1	LC			NE
Astragalus palaestinus Eig	Palestine Milkvetch	قرين فلسطيني	H	Z	M-IT	B, G	MED, TZ		1	1	1	1	1	LC			NE
Astragalus sanctus Boiss.	Blessed Milk-Vetch	قرين مقدس	C	Z	IT	G	D		1	1	1		1	LC			NE
Astragalus spinosus (Forssk.) Muschl.	Spiny Milk-Vetch	شَوِيط، كداد، طقيق	C	Z	IT	B, G	D	1	1	1	1		1	LC		LC	NE
Astragalus tribuloides Delile	Caltrop Milk-Vetch	حُرْبُث، قفعة	A	Z	IT-SA	B, G	D	1	1	1	1		1	LC	LC (G)	LC	LC
Biserrula epiglottis (L.) Coulot, Rabaute & J.-M.Tison [Astragalus epiglottis L.]	Heart-Podded Milk-Vetch	لسان المزمار	A	Z	M	A	MED, TZ			1		1	1	NT		LC
Biserrula pelecinus L. [Astragalus pelecinus (L.) Barneby]	Common Hatchet-vetch, Bastard Hatcher-vetch		A		M	A, R	MT		1	1		1		NT			NE
Bituminaria bituminosa (L.) C.H.Stirt. [Psoralea bituminosa L.]	Bitumen Trefoil	عويني	H	Z	M	A	MED, TZ			1	1	1		LC		LC	NE		BERC-BX-C0075و BERC-ST-C279
Calicotome villosa (Poir.) Link	thorny broom, Spiny Broom	قنديل	PhS	Z	M	A, F	MED, TZ		1	1	1	1	1	LC		LC	NE		BERC-BX-C0172
Ceratonia siliqua L.	Carob	خروب	PhT	M	M	F	MED, TZ		1	1		1	1	LC	LC (G)	LC	LC		BERC-BX-C0137, BERC-ST-C31
Cercis siliquastrum L.	Juda's Tree	أورجوان العرب، عروس الغابة، خزرج، زمزريق	PhT	Z	M	F	MED			1		1		NT	LC (G)	VU	LC		BERC-BX-C0013
Cicer judaicum Boiss. [Cicer pinnatifidum Jaub.& Spach]	Judean Chickpea	حمص بري	A	Z	M	A	MED		1	1		1		LC		CR	NE
Colutea istria Mill.	desert bladder-senna		PhS	Z	IT	H, G	D			1				DD
Coronilla cretica L. [Securigera cretica (L.) Lassen]	Cretan Crown Vetch	حويذان كرت	A	W	M	A	MED			1		1		EN			NE		BERC-BX-C0349
Coronilla repanda (Poir.) Guss.	_		A	Z	M	D	TZ, D			1	1	1		VU			NE
Coronilla rostrata Boiss. & Sprun. [Securigera parviflora (Desv.) Lassen]	crown-vetch		A	Z	M	A	MED, TZ, D			1		1		VU			NE
Coronilla scorpioides (L.) W.D.J.Koch	Scorpion Vetch	برجيمنة الحمام،خويطمة، قرنيلا	A	Z	M	A	MED, TZ, D	1	1	1	1	1	1	LC		LC	NE		BERC-BX-C0425, BERC-ST-C280
Coronilla securidaca L. [Securigera securidaca (L.) Degen & Dorfl.]	Hatchet Vetch	صبيرة	A	Z	M	A	MED			1		1		EN		EN	NE
Faidherbia albida (Delile) A.Chev.[Acacia albida Del.]	White Acacia	سنط, طلح أبيض، سمط	PhT	Z	SUD	B	MED, TZ, D	1						CR	LC (G)	CR	VU
Glycyrrhiza echinata L.	Prickly Liquorice		PhS	Z	M	C	MED					1		DD			NE
Glycyrrhiza glabra L.	Liquorice, Common Liquorice	عرق السوس	PhS	Z	ES-M-IT	C	MED				1			NT	LC (G)	EN	NT
Hippocrepis multisiliquosa L.	Horseshoe vetch (	حذوة الفرس (كثيرة الخرادل)	A	Z	M	A	MED, TZ, D			1				NT		LC	NE
Hippocrepis unisiliquosa L.[Hippocrepis unisiliquosa L. subsp. unisiliquosa]	Common Horse-Shoe Vetch	حذوة الفرس (أحادية الخرادل)، الدريس	A	Z	M	A	MED, TZ, D	1	1	1	1	1	1	LC		LC	NE		BERC-BX-C0457, BERC-ST-C282
Lathyrus annuus L.	Annual Sweet Pea, Annual Yellow Vetchling		A	Z	M-ES	A	MED					1		VU	LC (G)		LC
Lathyrus aphaca L.	Yellow Vetchling	حَمَام البُرج، بريد الحية، شوارب البس	A, V	Z	ES-M-IT	A	MED, TZ	1	1	1		1	1	LC	LC (G)	LC	LC		BERC-BX-C0429
Lathyrus blepharicarpos Boiss.	Fringed-podded Vetchling, Ciliate Vetching	سيسعة شائعة، سعيسسة، جلبانه، جليبينه	A, V	Z	M	A	MED, TZ		1	1		1	1	LC	LC (G)	LC	NE		BERC-ST-C284
Lathyrus ciliolatus Sam. ex Rech.f.	Ciliolate Vetchling	بسلة الزهور	A, V	Z	M	A	MED, TZ		1	1		1	1	NT	LC (G)		LC
Lathyrus clymenum L.	Spanish Vetchling, Crimson Pea		A	Z	M	E, P				1				EN	LC (G)		LC
Lathyrus fulvus (Sm.) Kosterin [Pisum fulvum Sibth. & Sm.]	Yellow Wild Pea	بازيلاء برية صفراء، حمص البستان الصغير	A, V	Z	M	A	MED, TZ			1	1	1		LC		LC	NE		BERC-BX-C0358, BERC-ST-C297
Lathyrus gorgoni Parl.	Gorgone's Vetchling	سيسعة زرع، جلبان	A, V	Z	M	A	MED		1	1	1	1	1	NT	LC (G)		VU		BERC-BX-C0406
Lathyrus hierosolymitanus Boiss.	Jerusalem Vetchling	سيسعة القدس، جلبان	A, V	Z	M	A	MED		1	1	1	1		LC	LC (G)	LC	LC
Lathyrus inconspicuus L.	Small-Flowered Vetchling	جلبان منتصب	A	Z	M-IT	A	MED, TZ			1	1		1	NT	LC (G)	LC	LC
Lathyrus marmoratus Boiss. et Bl.	Grass Vetchling	جلبان رخامي	A, V	Z	M	A	MED, TZ			1		1		NT	LC (G)	LC	LC
Lathyrus ochrus (L.) DC.	Winged Vetchling	جلبان أمغر	A, V	Z	M	A	MED		1	1	1	1	1	LC	LC (G)	DD	LC		BERC-BX-C0383
Lathyrus oleraceus Lam. [Pisum sativum L., Pisum syriacum (Berg.) Lehm.]	Garden Pea	طقوش بريد	A, V	Z	IT	A	MED, TZ			1	1	1		LC		LC	NE		BERC-ST-C298
Lathyrus plitmannii Greuter & Burdet	Plitmann’s Vetchling		A, V	Z	M	A	T		1					EN			NE
Lathyrus pseudocicera Pamp.	Nerved Vetchling	عين البقرة	A, V	Z	M	B, G	TZ, D		1	1	1		1	LC	LC (G)	LC	LC		BERC-BX-C0473
Lathyrus sphaericus Retz.	Spherical Vetchling, Grass Pea	سيسعة مدورة	A, V	Z	M	A	MED			1			1	VU	LC (G)		LC
Lens culinaris subsp. orientalis (Boiss.) Ponert (Fabaceae)	Lentils, Common Lentil	عدس	A, V	Z	M	E	MED			1		1		NT			NE
Lens ervoides (Brign.) Grande	Petite Lentille		A, V	Z	M	F	MED, TZ			1				EN		EN	NE
Lotus angustissimus L.	Slender Bird's Foot Trefoil		A	Z	M	C	MED					1		EN
Lotus conimbricensis Brot.	_		A	Z	M	C	MED					1		EN			NE
Lotus conjugatus subsp. requienii (Sanguin.) Greuter[Tetragonolobus requienii (Sanguin.) Sanguin.]	Yellow Winged Pea		A	Z	M	A	MED			1		1		LC
Lotus creticus L.	Silvery Birds' Foot Trefoil		C	Z	M	M	MED			1				DD
Lotus edulis L.	Edible Bird's-Foot Trefoil	لوتس مأكول	A	Z	M	A	MED			1		1	1	VU	LC (G)	LC	LC
Lotus halophilus Boiss. & Spruner	Petty Bird's Foot Trefoil	قرن الغزال، حربيث	A	Z	M	D	MED, TZ, D					1		VU		LC	NE
Lotus longesiliquosus R.Roem. [Lotus collinus (Boiss.) Heldr.]	Judean Bird's Foot Trefoil		H	Z	M	A, F	MED			1		1		LC			NE		BERC-BX-C0488
Lotus palaestinus (Boiss. & Blanche) Blatt. [Tetragonolobus palaestinus Boiss.& Blanche]	Asparagus Pea, Winged Pea	الصيبعة, سيسعة، جلثون	A	Z	M	A, F	MED		1	1		1	1	LC	LC (G)	LC	LC		BERC-BX-C0101, BERC-ST-C301
Lotus palustris Willd.	Marsh Bird's Foot Trefoil	لوتس المناقع	H	Z	M	C	MED					1		EN	LC (G)	LC	LC
lotus peregrinus L.	Flat-Podded Bird's Foot Trefoil	طقوش حية	A	Z	M	A, F	MED, TZ	1	1	1	1	1	1	LC		LC	NE		BERC-BX-C0419
Lotus requienii Mauri ex Sanguin. [Lotus conjugatus Guss.]	Yellow Winged Pea		A	Z	M	A	MED			1		1		VU			NT
Lotus subbiflorus Lag.	hairy bird's-foot trefoil		A		M	P				1				EN
Lotus tenuis Waldst. & Kit.	Common Bird's-foot-trefoil		H	Z	ES-M-IT	C	MED, TZ, D	1		1				VU		LC
Lotus tetragonolobus L.[Tetragonolobus purpureus Moench, Tetragonolobus edulis Link]	Purple winged-pea	جلاثون	A	Z	M	A	MED		1	1		1	1	NT	LC (G)
Lupinus angustifolius L.	Narrow-Leaved Lupin		A	Z	M	A	MED					1		DD
Lupinus micranthus Guss.	Hirsute Lupin	ترمس مزغب	A	Z	M	A	MED			1		1		VU	LC (G)	LC	NT
Lupinus palaestinus Boiss.	Palestine Lupine	ترمس فلسطيني	A	Z	M	D	MED					1		EN			NE	EPSE
Lupinus pilosus L. [Lupinus varius L.]	Lupins, Blue Lupin	ترمس أزرق، جول بري، فول أبو حمار، ترمس بري	A	Z	M	A	MED			1		1		NT	DD (G)	LC	DD		BERC-BX-C0019
Medicago astroites (Fisch. & C.A.Mey.) Trautv.[Medicago astroites (Fisch. & C.A.Mey.) Trautv., Trigonella astroites]	Medick	نفل	A	Z	IT	G	D			1				VU	LC (G)	LC	LC
Medicago blancheana Boiss. [Medicago blancheana Boiss. Var. bonarotiana (Arcang.) Arcang.]	Blanche's Medick	فصة بلانش، خبز الراعي	A	Z	M	A	MED			1		1		NT	LC (G)	LC	LC		BERC-ST-C286
Medicago ciliaris (L.) Krock. [Medicago intertexta subsp. ciliaris (L.) Ponert]	Hedgehog Medick	قرطة محدبة	A	Z	M	C	MED			1		1		VU		CR	LC
Medicago constricta Durieu	Globe Medick	قطران شبه منقبضة	A	Z	M	D	MED			1		1		VU	LC (G)	LC	NT
Medicago coronata (L.) Bartal.	Crown Medick	قرطة منقبضة	A	Z	M	A	MED, TZ		1	1	1	1	1	LC		LC	LC		BERC-BX-C0393
Medicago doliata Carmign.	Straight-spined Medick		A	Z	M	A	MED					1		EN	LC (G)		LC
Medicago granadensis Willd.	Galilee Medick	قرطة جاردانيا	A	Z	M	A, P	MED			1				VU		LC
Medicago hypogaea E.Small [Factorovskya aschersoniana (Urb.) Eig]	_		A	Z	M	A	TZ		1	1	1		1	LC			NT
Medicago laciniata (L.) Mill.	Cut-Leaved Medick	نَفَل، حندقوق حذاري	A	Z	SA	B, G	TZ, D	1	1	1	1		1	LC		LC	LC
Medicago lupulina L.	Black Medick	قرطة جنجلية	H	Z	ES-M-IT	E, F	MED		1	1		1		NT		LC	LC
Medicago minima (L.) L.	Small Medick	دريس	A	Z	M-ES	A	MED, TZ			1	1	1	1	LC		LC	LC
Medicago monantha (C.A.Mey.) Trautv.[Trigonella monantha C. A. Mey.]	Medick	نفل	A	Z	IT	G	MED			1				EN		LC	VU
Medicago monspeliaca (L.) Trautv.[Trigonella monspeliaca L.]	Trailing Fenugreek		A	Z	M	A	MED, TZ		1	1	1	1	1	LC		LC	LC		BERC-BX-C0439
Medicago orbicularis (L.) Bartel.	Flat-Podded Medick	نفل، خبز الراعي، دريدرا، ام طبق طير	A	Z	M-IT	A	MED, TZ		1	1	1	1	1	LC		LC	LC		BERC-BX-C0130, BERC-ST-C287
Medicago polymorpha L.	Bur Clover	حمصيص، قرطة عديدة الأشكال، نفل	A	Z	ES-M-IT	A	MED, TZ	1	1	1	1	1	1	LC		LC	LC		BERC-BX-C0025
Medicago radiata L.	Ray-podded Medick, Rayed Medick	قرطة مشرقة	A	Z	IT	B, G	TZ, D	1		1				NT		LC	NE
Medicago rigidula (L.) All.	Tifton Burclover, Rigid Medick	قرطة قاسية	A	Z	M	A	MED, TZ		1	1	1	1		NT	LC (G)	LC	LC
Medicago rotata Boiss.	Wheel Medick	قرطة دائرية الثمر	A	Z	M	A	MED, TZ	1	1	1	1	1	1	LC		LC	LC
Medicago rugosa Desr.	Gama Medic, Rugose Medick	دحديلة	A	Z	M	A	MED			1		1		NT	LC (G)	LC	LC
Medicago sativa L.	Alfafa	برسيم، برسيم حجازي ،جت، خبز الراعي	H	Z	ES-M-IT	A	MED, TZ			1		1		NT	LC (G)		LC
Medicago scutellata (L.) Mill.	Snail Medick	قرطة ترسية، نفل	A	Z	M	A	MED			1		1		NT	LC (G)	LC	LC
Medicago truncatula Gaertn.	Barrel Medick, Barrel Clover	نفل	A	Z	M	A	MED, TZ	1	1	1	1	1	1	LC	LC (G)	LC	LC
Medicago turbinata (L.) All. [Medicago tuberculata (Retz.) Wild.]	Tuberclad Medick	فصة حذرفية	A	Z	M	A	MED, TZ	1	1	1	1	1	1	LC	LC (G)		LC		BERC-ST-C288
Melilotus albus Medikus	White Melilot	حندقوق أبيض، نفلة، قرط	A	Z	ES-M-IT	C	MED			1				VU		LC	LC
Melilotus elegans Salzm. ex Ser.	Elegant Melilot	حندقوق رشيق	A	Z	M	C	MED			1				CR		CR
Melilotus indicus (L.) All.	Indian Melilot	حَندقوق مر، محيلبة، نفل	A	Z	M	A	MED	1	1	1	1	1	1	NT		LC	NE		BERC-ST-C289
Melilotus italicus (L.) Lam. (Medicago italica (L.) E.H.L.Krause )	Italian Melilot	حندقوق ايطالي	A	Z	M	F	MED			1		1		EN	LC (G)		LC
Melilotus messanensis (L.) All. [Melilotus siculus (Turra) B.D. Jacks.]	Sicilian Melilot	حندقوق حلو	A	Z	M	C	MED			1		1		VU		LC	NE
Melilotus Sulcatus Desf.	Grooved Melilot	حندقوق مخرز	A	Z	M	A	MED, TZ			1		1		LC		LC	NE		BERC-BX-C0229
Onobrychis caput-galli (L.) Lam.	Cock's Head Sainfoin	خريسة رأس الديك	A	Z	M	A	MED, TZ			1	1	1	1	LC		LC	NE		BERC-BX-C0440, BERC-ST-C290
Onobrychis crista-galli (L.) Lam.	Cock's Comb	دريس، ضرس العجوز	A	Z	SA	B, G	TZ, D	1	1	1	1	1	1	LC			NE		BERC-ST-C291
Onobrychis montana DC.	Mountain Sainfoin		H		IT				1					DD			NE
Onobrychis squarrosa Viv.	Sainfoin	ضريس	A	Z	M	A	MED, TZ, D		1	1	1	1	1	LC			NE		BERC-BX-C0520
Onobrychis wettsteinii Nábělek	Desert Sainfoin		H		IT	H, G		1						CR		EN	NE
Ononis alopecuroides L.	Foxtail Rest Harrow	وسبة ذيل الثعلب	A	Z	M	C	MED			1		1		NT		CR	NE
Ononis biflora Desf.	Two Flowered Rest-Harrow	وسبة مزدوجة الزهر	A	Z	M	A	MED, TZ		1	1		1		NT		LC	NE		BERC-BX-C0347
Ononis hirta Poir.	Hairy Rest-Harrow	وسبة زباء	A	Z	M	A	MED			1		1		NT		LC	NE		BERC-BX-C0549
Ononis mitissima L.	Cluster-Flowered Rest-Harrow	وسبة رقيقة	A	Z	M	A	MED			1	1	1		VU		EN	NE		BERC-BX-C0252
Ononis mollis Savi[Ononis reclinata auct. Fl.Pal. non L.]	Spreading Rest-Harrow	حطيبة	A	Z	M-IT	A	MED, TZ		1	1	1	1	1	LC		LC	NE		BERC-BX-C0555, BERC-ST-C294
Ononis natrix L.	Shrubby Rest-Harrow	وسبه، بسوى	C	Z	M	A	MED, TZ, D		1	1	1	1	1	LC		LC	NE		BERC-BX-C0224, BERC-ST-C292
Ononis ornithopodioides L.	Bird's-foot Rest-Harrow	وسبة رجل العصفور	A	Z	M	A	MED, TZ		1	1	1	1	1	LC		LC	NE		BERC-BX-C0466
Ononis phyllocephala Boiss.	Leaved-headed Restharrow	وسبة رأسية الورق	A	Z	M	A	MED			1				DD				EPIJS
Ononis pubescens L. (Ononis viscosa L.)	Downy Rest-Harrow	دبيقة	A	Z	M	A	MED, TZ			1		1	1	LC		LC	NE		BERC-BX-C0074, BERC-ST-C293
Ononis serrata Forssk. [Ononis diffusa Ten.]	Serrate-Leaved Rest Harrow	زيته	A	Z	M-SA	A	MED, TZ, D						1	VU		LC	NE
Ononis spinosa L. [Ononis leiosperma Boiss., Ononis antiquorum L.]	Gammock, Resthorrow, Tall Spiny Rest-Harrow	شبرق ،شبرج	H	Z	M-IT	A	MED, TZ, D		1	1	1	1	1	LC		LC	LC		BERC-BX-C0078, BERC-ST-C295
Ononis viscosa L. subsp. braviflora (D C.) Nyman [Ononis breviflora DC.]	Clammy Rest-Harrow	وسبة لزجة	A	Z	M	A	MED, TZ		1	1	1	1	1	NT		LC	NE		BERC-ST-C296
Ononis viscosa subsp. sicula (Guss.) Hub.-Mor. [Ononis sicula Guss.]	Perian Rest- harrow		A	Z	M-IT-S	B, G	TZ, D	1	1	1	1	1	1	LC			NE		BERC-BX-C0218
Ornithopus compressus L.	Hairy Bird's Foot	ربيدان مضغوط	A	Z	M	A	MED			1		1		EN			NE
Pisum elatius M.Bieb.	Purple Wild Pea	بازيلاء برية حمرة، بازيلاء	A, V	Z	M	A	MED			1	1	1		VU			NE		BERC-BX-C0527
Prosopis farcta (Banks et Sol.) Macbride	Mezquit, Prosopis, Mesquite	ينبوت، غاف، جمبت	C, H, PhS	Z	IT	A	MED, TZ, D	1		1	1	1	1	LC	LC (G)	LC	LC		BERC-BX-C0187, BERC-ST-C259
Retama raetam (Forssk.) Webb	Retama, White Broom	رِتم	PhS	Z	SA	D	MED, TZ, D	1	1	1	1	1	1	LC		LC	NE		BERC-BX-C0043, BERC-ST-C298
Scorpiurus muricatus L.[Scorpiurus muricatus L. var. subvillosus (L.) Fiori et Beg.]	Two-Flowered Caterpillar	ذَنَب العقرب، عنجدة	A	Z	M	A	MED, TZ		1	1	1	1	1	LC		LC	NE		BERC-BX-C0461, BERC-ST-C300
Senna italica Mill.	Italian Senna	سنمكة	C	Z	SUD	B	D	1						EN			NE
Spartium junceum L.	Spanish Broom	وزال، شيح شجري	PhS	Z	M	F	MED			1	1	1		LC		NT	NE		BERC-BX-C0246
Trifolium alexandrinum L.	Egyptian Clover	برسيم، قرطة، حامول	A	Z	M	A	MED			1		1	1	VU					BERC-ST-C302
Trifolium argutum Sol.	Sharp-tooth Clover	نفل مثلم	A	Z	M	A	MED, TZ					1		LC		LC	NT		BERC-BX-C0402, BERC-ST-C303
Trifolium arvense L.	Hare's-Foot Clover	برسيم الحقول، نفل	A	Z	ES-M-IT	A	MED					1		DD		LC
Trifolium berytheum Boiss. & Blanche	Beirut Clover	برسيم بيروت	A	Z	M	A	MED					1		VU		NT	NE	EPIJS
Trifolium blancheanum Boiss.	Blanche's Clover		A		M	M	M					1		EN			NE
Trifolium boissieri Guss.	Boissier's Clover	نفلة	A	Z	M	A	MED			1		1	1	VU		LC	NE
Trifolium bullatum Boiss. & Hausskn.	Woolly Clover	برسيم مبعثر	A	Z	M	A	MED		1	1	1	1	1	NT		LC	NE
Trifolium campestre Schreb.	Hop Clover	نفل ، قرط اصفر، برسيم المراعي	A	Z	M	A	MED, TZ			1		1	1	LC		LC	NE		BERC-BX-C0112, BERC-ST-C304
Trifolium cherleri L.	Hairy Trefoil	برسم شرلر	A	Z	M	A	MED			1	1	1		NT		LC	NE
Trifolium clusii Godr. & Gren.	Reversed Clover, Persian Clover	برسيم، قرط	A	Z	M	A	MED		1	1	1	1	1	LC	LC (G)	LC	LC		BERC-BX-C0103, BERC-ST-C306
Trifolium clypeatum L.	Helmet Clover	بزاز البقر	A	Z	M	A	MED		1	1	1	1	1	LC		LC	NE		BERC-BX-C0339, BERC-ST-C305
Trifolium dasyurum C.Presl	Eastern Star Clover	برسيم جميل	A	Z	M	A	MED, TZ		1	1		1	1	LC		LC	NE
Trifolium echinatum M.Bieb.	Prostrate Clover	برسيم قنفذي	A	Z	M	A	MED		1	1		1	1	EN			NE
Trifolium eriosphaerum Boiss.	Woolly Round-head Clover	برسيم	A	Z	M	A	MED, TZ			1		1		LC		LC	NE	EPIJS
Trifolium erubescens Fenzl	Blushing Clover	برسيم متورد، نفل متورد	A	Z	M	A	MED			1		1		NT		EN	NE	EPIJS
Trifolium fragiferum L.	Strawberry Clover	برسيم فراولي	H	Z	ES-M-IT	C, I	MED			1	1	1		NT		LC	NE
Trifolium glanduliferum Boiss.	Glandular Clover	برسيم غددي، نفل غدي	A	Z	M	A	MED			1	1	1		NT		LC	NE
Trifolium israeliticum D.Zohary & Katzn.	Clover		A		M	A, R	M					1		CR			EN	EPIJS
Trifolium lappaceum L.	Burr Trefoil	برسيم برعمي	A	Z	M	A	MED			1		1		NT		LC	NE
Trifolium nigrescens Viv. [Trifolium nigrescens Viv. Subsp. petrisavii (Clem.) Holmboe]	Ball Clover	برسيم أسود	A	Z	M	C	MED					1		NT		LC	LC		BERC-ST-C307
Trifolium pauciflorum D’Urv.	Few-flower clover	النفل قليل الأزهار	A	Z	M	A	MED					1		VU		NT	NE	EPI	BERC-BX-C0379
Trifolium physodes Steven ex M.Bieb.	Swollen Clover	برسيم منتفخ	H	Z	M	F	MED		1	1		1	1	VU		LC	NE
Trifolium pilulare Boiss.	Common Clover	برسيم كروي	A	Z	M	A	MED, TZ			1				LC		LC	NE
Trifolium plebeium Boiss.	Common Clover	برسيم شائع	A	Z	M	A	MED		1	1	1		1	EN			NE
Trifolium prophetarum M.Hossain	Prophet Clover	برسيم النبي	A	Z	M	A	MED, TZ			1	1	1	1	LC			NE	EPIJ
Trifolium purpureum Loisel.	Purple Clover	برسيم ارجواني، نفلة	A	Z	M	A	MED, TZ			1		1		LC		LC	NE		BERC-BX-C0108, BERC-ST-C308
Trifolium repens L.	Dutch Clover	برسيم زاحف	H	Z	ES-M-IT	C, I	MED			1		1	1	NT		LC	LC
Trifolium resupinatum L.[Trifolium resupinatum L. var. resupinatum]	Reversed Trefoil	قرط بنفسجي، نفل منقلب	A	Z	M-IT	A	MED, TZ		1	1	1	1	1	LC	LC (G)	LC	LC		BERC-ST-C309, BERC-BX-C0403
Trifolium scabrum L.	Rough Trefoil	برسيم خشن	A	Z	M	A	MED, TZ			1		1		LC	LC (G)	LC	LC		BERC-BX-C0362
Trifolium scutatum Boiss.	Shield Clover	برسيم درعي	A	Z	M	A	MED			1		1		EN			NE	EPIJS
Trifolium spumosum L.	Bladder Trefoil	برسيم مزبد	A	Z	M-IT	A	MED		1	1	1	1	1	NT		LC	NE
Trifolium stellatum L.	Star Clover	برسيم نجمي	A	Z	M	A	MED, TZ					1		LC		LC	NE		BERC-BX-C0477, BERC-ST-C310
Trifolium subterraneum L.	Subterranean Clover	برسيم مغمور	A	Z	M	A	MED			1				VU	LC (G)	CR	LC
Trifolium tomentosum L.	Wooly Clover	برسيم لبدي	A	Z	ES-M-IT	A	MED, TZ, D			1		1		LC		LC	NE
Trifolium vavilovii Eig	Clover	برسيم	A	Z	M	A	MED	1	1	1	1		1	NT		LC	NE
Trigonella arabica Delile	Arabian Fenugreek	حندقوق، أذينة، حلبة عربية	A	Z	SA	B, G	D			1		1		LC		LC	NE
Trigonella berythea Boiss. & Blanche	Fenugreek Seed, Beiruth Fenugreek	حلبة بيروت	A	Z	M	A	MED			1	1	1		NT		LC	NE	EPIJS	BERC-BX-C0119, BERC-ST-C311
Trigonella caelesyriaca Boiss.	Coelesyrian Fenugreek	حلبة البقاع، حلبة برية	A	Z	M	A	MED			1				NT		LC	NE	EPIJ	BERC-ST-C312
Trigonella cylindracea Desv.	Cylindrical Fenugreek		A	Z	M	D	MED, TZ, D			1		1		VU	LC (G)	LC	LC
Trigonella hierosolymitana Boiss. [Trigonella spruneriana subsp. hierosolymitana (Boiss.) Ponert]	Jerusalem Fenugreek	حلبة مقدسية	A	Z	M	A	MED	1	1	1	1		1	LC		LC	NE
Trigonella lilacina Boiss.	Lilac Fenugreek	حلبة ليلكية	A	Z	M	A	MED						1	CR		EN	NE	EPIJS	BERC-ST-C313
Trigonella schlumbergeri Boiss.	Desert Fenugreek	حلبة	A	Z	SA	B, J	MED, D			1				NT			NE
Trigonella spicata Sm.	Spiked Fenugreek	حلبة سنبلية	A	Z	M	A	MED, TZ			1		1		LC		CR	NT
Trigonella spinosa L.	Thorny Fenugreek	حلبة شائكة	A	Z	M	A	MED			1		1		NT		LC	NE
Trigonella spruneriana Boiss. [Trigonella sibthorpii Boiss.]	Spruner's Fenugreek	حلبة	A	Z	M	A	TZ		1	1	1	1		EN			NE
Trigonella stellata Forssk.	Star Fenugreek	نفل، حواجه، حلبة نجمية، حلبة برية	A	Z	SA	B, G	D		1					LC		LC	NE		BERC-BX-C0254
Tripodion tetraphyllum (L.) Fourr. [Physanthyllis tetraphylla (L.) Boiss.]	Four-Leaved Kidnet-Vetch		A	Z	M	A	MED			1		1	1	NT			NE		BERC-BX-C0455
Vachellia tortilis (Forssk.) Galasso & Banfi [Acacia tortilis (Forssk.) Hayne]	Umbrella-thorn	سَمر، سيال	PhT	Z	SUD	B	D	1	1					NT	LC (M)	VU	LC
Vachellia tortilis subsp. raddiana (Savi) Kyal. & Boatwr. [Acacia raddiana Savi]	Twisted acacia	سيال	PhT	Z	SUD	B	D	1	1		1			LC			LC
Vicia ervilia (L.) Willd.	Lentil Vetch, Bitter Vetch	كرسنة	A	Z	M	A	MED, TZ			1		1		NT	LC (G)	LC	LC
Vicia galeata Boiss.	Helmeted Vetch	عديسه	A, V	Z	M	C	MED			1		1		VU	LC (G)	EN	LC
Vicia galilaea Plitmann & Zohary	Galilee Vetch	بيقة الجليل	A, V	Z	M	A	MED			1	1	1	1	VU		LC	NE		BERC-BX-C0502
vicia hybrida L.	Hairy Yellow Vetch	قرينة بقرة، سكيك أبو لبن	A, V	Z	M	A	MED, TZ			1	1			LC	LC (G)	LC	LC		BERC-BX-C0420, BERC-ST-C314
Vicia monantha Retz.	Syrian Vetch	خَريج، جيلبان	A, V	Z	M-IT	G	D		1	1	1	1	1	NT		LC	NE
Vicia narbonensis L.	Purple Broad Bean	بيقة فرنسية، فويلة، فول بري، فول ابليس	A, V	Z	M	B, G	MED			1	1	1	1	LC	LC (G)	LC	LC		BERC-BX-C0469
Vicia orientalis (Boiss.) Bég. & Diratz. [Lens orientalis (Boiss.) Hand.-Mazz., Lens culinaris subsp. orientalis (Boiss.) Ponert]	Oriental Lentil	عدس	A, V	Z	M		MED. TZ			1	1	1		NT	LC (G)	LC	NE
Vicia palaestina Boiss.	Palestine Vetch	طقوش البسة، عدس بري، كسيكسة الحية	A, V	Z	M	A	MED	1	1	1	1	1	1	LC		LC	NE		BERC-BX-C0287
Vicia peregrina L.	Rambling Vetch	جلبان، بيقة رحالة	A, V	Z	M-IT	A	MED, TZ					1		LC	LC (G)	LC	LC		BERC-BX-C0430, BERC-ST-C315
Vicia pubescens (DC.) Link	Downy Vetch		A, V	Z	M	F	MED		1	1	1	1	1	EN			NE
Vicia sativa L.	Vicia, Common Vetch	جِلبان، بيقة	A, V	Z	M	A, G	MED,TZ, D			1		1		LC	LC (G)	LC	LC		BERC-BX-C0462, BERC-ST-C316
Vicia sericocarpa Fenzl	Silk-fruited Vetch	بيقة حريرية الثمر	A, V	Z	M-IT	A	MED,TZ					1		NT	LC (G)	LC
Vicia tetrasperma (L.) Schreb.	Smooth Tare	بيقة رباعية البذور	A, V	Z	ES-M-IT	C	MED			1		1	1	EN			NE
Vicia villosa Roth	Winter Vetch	بيقة وبرة	H	Z	M	A	MED			1		1		NT		CR	NE		BERC-ST-C317
Fagaceae
Quercus coccifera L. [Quercus calliprinos L., Quercus coccifera subsp. calliprinos (Webb) Holmboe]	Kermes Oak	سنديان، بلوط مستديم الخضرة، بلوط، عفص	PhT, PhS	W	M	F	MED			1		1	1	LC	LC (G)	VU	LC		BERC-BX-C0016,BERC-ST-C160
Quercus infectoria subsp. veneris (A.Kern.) Meikle [Quercus boissieri Reut., Quercus boissieri Reuter var. latifolia (Boiss.) Zoh.]	Cyprus oak	ملول	PhT	W	M-IT	F	MED			1		1		LC	LC (G)	EN			BERC-ST-C159
Quercus ithaburensis Decne.	Quercus ithaburensis Decne., Mt. Tabor Oak	ملول, فش، بلّوط متساقط الأوراق، بلوط فش	PhT	W	M	F	MED			1		1		NT	LC (G)	VU	LC		BERC-BX-C0247
Frankeniaceae
Frankenia pulverulenta L.	Powdery Sea Heath	قرمل، مُلّيح	A	Z	ES-M-IT	J	D	1	1		1			NT		LC	NE
Gentianaceae
Blackstonia perfoliata (L.) Huds.	Perfoliate Yellow-Wort	صفراء صغيرة	A	Z	M-IT	C	MED					1		VU			NE
Centaurium erythraea Rafn	Common Centaury	قنطريون صغير شائع	A	Z	M-IT	F	MED			1				VU	LC (G)		NT
Centaurium maritimum (L.) Fritsch	Yellow Centaury		A	Z	M	C	MED					1		DD
Centaurium tenuiflorum (Hoffmanns. & Link) Fritsch	Slender Centaury	قنطريون صغير دقيق الزهر، عَرطَب	A	Z	M-IT	A, C	MED, TZ, D			1	1	1	1	NT			NE		BERC-BX-C0546
Schenkia spicata (L.) G.Mans. [Centaurium spicatum (L.) Fritsch]	Spiked Centaury	خِفْجِيّ، ميناش الذبان	A	Z	M-IT	A, C	MED, TZ	1		1	1	1		EN	LC (M)		NE
Geraniaceae
Erodium acaule (L.) Becherer &Thell.	Roman Stork's-Bill	ابرة العجوز، نبات الساعة	H	Z	M	A	MED			1				NT		LC	NE		BERC-BX-C0002
Erodium arborescens (Desf.) Willd.	Woody Stork's Bill	ابرة العجوز الشجرية	H	Z	SA	B, G	D		1					CR		EN	NE
Erodium ciconium (L.) L'Hér.	Long-Beaked Stork's-Bil	تُمَّير، رقم	A	Z	M-IT	B, G	MED, TZ, D		1	1	1		1	LC		LC	NE
Erodium cicutarium ( L.) L'Her.	Common Stork's-Bill	بَخَتْرِي، دهمية الغزال، بختلا	A	Z	ES-M-IT	A	MED, TZ		1	1		1	1	LC		LC	NE
Erodium crassifolium L'Hér. ex Aiton	Thick-leaved stork's bill	بِسليس، بختري	H	Z	SA	B, G	D	1	1	1	1		1	LC		LC	NE
Erodium glaucophyllum (L.) L'Hér.	Glaucous Stork's-Bill	تمّيْر، كبشية	H	Z	SA	J	D	1	1					NT		LC	NE
Erodium gruinum (L.) L'Her.	Crane Stork's-Bill	ابرة العجوز الكبيرة، مسلة	A	Z	M	A	MED, TZ	1	1	1	1	1	1	LC		LC	NE		BERC-BX-C0384
Erodium laciniatum (Cav.) Willd.	Cut-Leaved Stork's-Bill	جمباز، دهمية غزلان	A	Z	M	D	MED, TZ, D			1			1	NT		LC	NE
Erodium malacoides (l.) L'Her.	Mallow Stork's-Bill	ابرة العجوز، ابرة العجوز الخبازية، جرنة، عكيل	A	Z	M-IT	A, E	MED, TZ	1	1	1	1	1	1	LC		LC	NE		BERC-BX-C0357
Erodium moschatum ( L.) L'Her.	Musk Stork's-Bill	مسكه	A	Z	M-IT	A	MED, TZ	1	1	1	1	1	1	LC		LC	NE
Erodium neuradifolium Delile ex Godr.	Stork`s-bill	إبرة العجوز	A	Z	SA	B, G	D	1	1	1	1			NT		EN	NE
Erodium oxyrhinchum M. Bieb.	Mediterranean stork's-bill	تُمَّير، مرغيط	A	Z	SA - SUD	J	D	1	1					DD			NE
Erodium touchyanumDelile ex Godr.	Stork`s-bill	رَقَم	A	Z	SA	B, G	D	1	1	1			1	LC		LC	NE
Geranium columbinum L.	LONG- STALKED CRANE'S- BILL		A	Z	M-ES	H	MED					1		DD			NE
Geranium dissectum L.	Cut-Leaved Crane's-Bill	ابرة الراعي مفصصة الأوراق	A	Z	M-ES	C	MED			1		1		NT		LC	NE
Geranium libani P.H.Davis	Lebanon CRANE'S- BILL		G	Z	M	N	MED					1		EN			NE
Geranium lucidum L.	Shining Crane's-Bill	ابرة الراعي اللامعة	A	Z	M-ES	F	MED			1		1		VU		LC	NE
Geranium molle L.	Dove's Food Crane's-Bill	ابرة الراعي اللينة	A	Z	M-ES	A	MED, TZ		1	1	1	1	1	LC		LC	NE		BERC-BX-C0386, BERC-ST-C163
Geranium robertianum L.[Geranium purpureum Vill.]	Fox Geranium	ابرة الراعي الارجوانية، ابرة الراهب، غرنوق	A	Z	M	A	MED			1		1		NT		EN	NE		BERC-BX-C0459, BERC-ST-C164
Geranium rotundifolium L.	Round-Leaved Crane's-Bill	ابرة الراعي (مستدير الأولااق)، بختلا	A	Z	ES-M-IT	A	MED, TZ		1	1	1	1	1	LC		LC	NE		BERC-BX-C0345
Geranium tuberosum L.	Tuberous Crane's-Bill	ابرة الراعي الدرنية، بختلا، العطر	G	Z	ES-M-IT	A	MED, TZ, D			1	1	1	1	LC		LC	NE		BERC-BX-C0126
Hydrocharitaceae
Najas marina var. intermedia (Wolfg. ex Gorski) Rendle [Najas delilei Rouy]	Alkaline Water-Nymph	عروس الماء	HE	H	PT	C	MED, D	1			1			VU			LC
Hypericaceae
Hypericum lanuginosum Lam.	Downy St. John's-Wort	عشبة الجرح، ورق العورور	C	Z	M	H	MED			1		1		LC			NE
Hypericum thymifolium Banks & Sol.	Thyme-Leaved St.	رمان الانهار	C	Z	M	F, H	MED					1		VU			NE		BERC-BX-C0236
Hypericum triquetrifolium Turra	Currled-Leaved St. John's-Wort	عشب المويه، الروجة، عرينة	H	Z	M-IT	A	MED, TZ		1	1	1	1	1	LC		LC	NE		BERC-BX-C0165, BERC-ST-C191
Lamiaceae
Ajuga chamaepitys (L.) Sehreber[ Ajuga chia Schreber]	Ground pine; Yellow bugle, Chian Bugle	مسيكه، عشبة الدم	H	Z	M-IT	A	MED, TZ, D		1	1	1	1	1	LC		LC	NE		BERC-BX-C0354, BERC-ST-C196
Ajuga iva ( L.) Schreber	Herb ivy; Musky Bugle	عرصف جعدي	C	Z	M	A	TZ		1	1	1	1	1	LC		LC	NE
Ajuga orientalis L.	Eastern Bugle	عشبه الدم الشرقية، عرصف شرقي	H	Z	M	F	MED, TZ			1		1		NT		LC	NE
Ballota nigra L.	Black Horehound, Black Archangel		H		M	K, L						1		VU			LC
Ballota saxatilis Sieber ex C.Presl	rock horehound	كتيلة	C	Z	M	H	MED			1		1	1	LC		LC	NE		BERC-BX-C0145
Teucrium procerum Boiss. & Blanche			H	Z	M-IT	D	MED					1		CR
Clinopodium brevifolium (Wahlenb.) Bräuchler & Hjertson	Grey Calamint		A	Z						1		1		VU
Clinopodium graveolens subsp. rotundifolium (Pers.) Govaerts [Acinos rotundifolius Pers.]	Calamint		A	Z	M-IT	A	TZ			1				EN		LC	EN
Clinopodium insulare (Candargy) Govaerts [Calamintha incana (Sm.) Helder]	Grey Calaminth	زعتر سيدنا موسى	C	Z	M	A	MED. TZ		1	1		1		LC		LC	NE
Clinopodium serpyllifolium subsp. fruticosum (L.) Bräuchler [Micromeria fruticosa (L.) Druce]	Thyme, Thyme-Leaved Savory	زعتر بلاط، زوفا بيضاء، شاي اعراق	C	Z	M	H	MED			1		1		LC			NE		BERC-BX-C0024
Lallemantia iberica (M.Bieb.) Fisch. & C.A.Mey.	Iberian Dragon's Head	سمسم بري	A	Z	IT	A	TZ			1			1	VU		VU	VU
Lamium amplexicaule L.	Henbit Deadnettle	قراص كاذب،قريص الجاجة، رأس الهر، فَم السمكة، لاميون	A	Z	ES-M-IT	A, E, K, K	MED, TZ	1	1	1		1	1	LC		LC	NE		BERC-BX-C0353, BERC-ST-C199
Lamium moschatum Miller	Musky Archangel, Musk Deadnettle	فم السمكة المسكي ،برج الحمام، كريس، جرية الحمامة، قريس جاج، لاميون أبيض	A	Z	M	A	MED		1	1		1		LC		LC	NE		BERC-BX-C0266, BERC-ST-C201
Lavandula coronopifolia Poiret	Desert Lavender	زيتة	C	Z	SA - SUD	B, B	D	1	1					LC		NT	NE
Lavandula pubescens Decne.	Downy Lavender	عطان	C	Z	SA - SUD	B, B	D	1	1		1			LC		VU	NE
Lycopus europaeus L.	Gipsywort	رجل الذئب، فرسيون	C	Z	ES-M-IT	C	MED, TZ					1		VU		LC	LC
Marrubium alysson L.	Moonwort	فرسيون	C	Z	M-SA	K, K	D	1	1	1	1			VU		LC	NE
Marrubium vulgare L.	Common White Horehound	مقل الحقل، ربه شائعة، حشيشة الكلب	C	Z	M-IT	K, K	MED, TZ, D	1	1	1		1	1	LC		LC	NT		BERC-BX-C0557, BERC-ST-C203
Melissa officinalis L.	Balm, Common Balm	مليسا، ترنجان	H	Z	M-IT	A, C, F	MED			1		1		NT		VU	LC
Mentha aquatica L.	Water Mint	نعنع الماء	H	Z	PT	C	MED			1		1		CR	LC (G,M)	EN
Mentha longifolia (L.) L.	Horse Mint	نعنع بري،حَبَق، نعنع طويل الورق، بطنج	H	Z	ES-M-IT	C	MED, TZ, D		1	1	1	1		LC	LC (G,M)	LC	LC		BERC-BX-C0164, BERC-ST-C204
Mentha pulegium L.	Pennyroyal	فولية	H	Z	ES-M-IT	C	MED			1		1		VU	LC (G,M)	EN	LC
Micromeria myrtifolia Boiss. et Hohen.	Myrtle-Leaved Savory	شاي اعراق قاسي الاوراق	C	Z	M-IT	H	MED, TZ		1	1	1	1	1	LC		LC	NE
Micromeria nervosa (Desf.) Benth.	Thyme	زعتر ناعم، زعتر عراق، شاي اعراق معرق	C	Z	M	H	MED, TZ		1	1	1	1	1	LC		LC			BERC-BX-C0179, BERC-ST-C205
Micromeria sinaica Benth.	Sinai Savory		C		SA	H				1				DD		LC	NE
Moluccella laevis L.	bells of Ireland, Smooth Molucca Balm	ذبينة، صديفه، أجراس بيت لحم	A	Z	M	I	MED			1		1	1	LC		LC	NE		BERC-BX-C0201, BERC-ST-C206
Moluccella spinosa L.	Prickly Molucca Balm	أجراس بيت لحم الشائكة	A	Z	M	A	MED			1		1		LC		LC	NE		BERC-BX-C0159, BERC-ST-C207
Nepeta curviflora Boiss.	Syrian Cantip	نعنع البس	C	Z	M	A	MED			1		1		LC		LC	NE		BERC-BX-C0097,BERC-ST-C208
Origanum dayi Post	Day's Marioram	مردقوش	C	Z	IT	H	D	1	1	1				NT		NT	NE	EPIJS
Origanum syriacum L. [Majorana syriaca (L.) Raf.]	Wild Thyme, Mother of Thyme	زعتر بري، صعتر، سعتر	C	Z	M	A, F, H	MED, TZ, D		1	1	1	1	1	LC		VU	NE		BERC-BX-C0026, BERC-ST-C202
Phlomis brachyodon (Boiss.) Zohary ex Rech.f.	Short-toothed Phlomis	لهيب، أذانه، خرمه	C	Z	IT	A	MED, TZ	1	1	1	1	1	1	LC		LC	NE
Phlomis herba-venti subsp. pungens (Willd.) Maire ex DeFilipps [Phlomis pungens Willd.]	Tumbling Jerusalem Sage	أذانة بنفسجية	H	Z	M-IT	A	MED			1		1		CR		LC	VU
Phlomis platystegia Post	Desert Jerusalem Sage	كحلة	C	Z	IT	A, H	D		1	1				NT		LC	NE	EPIJ
Phlomis viscosa Poiret	Syria Phlomis, Shrubby Phlomis	ركاب الجمل، ميرمية حمير	C	Z	M	A	MED			1		1	1	LC		LC	NE		BERC-BX-C0209, BERC-ST-C209
Phlomoides laciniata (L.) Kamelin & Makhm. [Eremostachys laciniata (L.) Bunge]	Desert-Rod, Desert Spike	حزنبل	H	Z	M-IT	A	MED, TZ, D			1		1	1	LC		LC	NE		BERC-BX-C0319, BERC-ST-C198
Prasium majus L.	Great Hedge-Nettle	شوقال، زعتر شجيري	C, V	Z	M	F	MED		1	1	1	1	1	LC		LC	NE		BERC-BX-C0237, BERC-ST-C210
Pseudodictamnus undulatus (Benth.) Salmaki & Siadati [Ballota undulata (Sieber ex Fresen.) Bentham]	undulate horehound, Common Ballota	قرطم	C	Z	M	A, H	MED, TZ, D	1	1	1		1	1	LC		LC	NE		BERC-BX-C0184, BERC-ST-C197
Salvia aegyptiaca L.	Egyptian Sage	نُعيم، شجرة الجمل	C	Z	SA	B, B	D	1	1	1	1		1	LC		LC	NE
Salvia ceratophylla L.	Horn-Leaved Sage	لسان الحية	H	Z	IT	A	D			1			1	EN		LC	VU
Salvia dominica L.	Dominica Sage	خويخة, مرو، ناعمه	C	Z	M	A	MED, TZ	1	1	1		1	1	LC			NE		BERC-BX-C0131, BERC-ST-C211
Salvia eigii Zohary	Eig's Sage		H	Z	M	A	MED					1		CR		CR	CR	EPIJ
Salvia fruticosa Mill.	White Sage, Common Sage, Three-Lobed Sage	مريمية	C	Z	M	F	MED			1		1		LC			LC		BERC-BX-C0006, BERC-ST-C212
Salvia hierosolymitana Boiss.[Salvia hierosolymitana Boiss. var. chlorocalycina (Bornm.)Feinbr.]	Jerusalem Sage	لسينة، ورق اللسان، لسان الثور، ناعمه	H	Z	M	F	MED		1	1		1	1	LC		LC	NE	EPIJS	BERC-BX-C0156, BERC-ST-C213
Salvia indica L.	Large-Flowered Sage	ميرمية زرقاء، لسينة نهدية	H	Z	M-IT	A	MED			1		1		NT		CR	NT		BERC-BX-C0567
Salvia judaica Boiss.	Judean Sage	لسينة جنوبية	H	Z	M	A	MED		1	1		1	1	LC		EN	NE	EPIJS	BERC-ST-C215
Salvia lanigera Poir.	wooly sage, Wrinkle-Leaved Sage	عريم، جُرَيْباء	C	Z	M-SA	G	MED, D	1	1	1	1	1	1	LC		LC	NE		BERC-BX-C0530
Salvia multicaulis Vahl	Many-stemmed Sage		C		IT	H				1				CR			EN
Salvia palaestina Bentiham	Palestine Sage	ميرمية فلسطينية، خرنة	H	Z	M-IT	A, H	MED, TZ, D	1	1	1		1		LC		LC	NE
Salvia pinnata L.	Cut-Leaved Sage	ميرمية مشرحة	H	Z	M	A	MED, TZ			1		1	1	NT			NE	EPIJS
Salvia samuelssonii Rech.F.	Wild Sage	ميرمية بيضاء	H	Z	M-IT	A	TZ		1	1	1	1	1	LC		LC	NE		BERC-BX-C0525
Salvia sclarea L.	Clary, Common Clary	قصعين	H	Z	M-IT	A	MED			1				CR		LC	EN		BERC-ST-C216
Salvia spinosa L.	Spiny-Calyxed Sage	شجرة الغزلان ثعلبة، شجرة الجمل، ناعمه	H	Z	IT	G	D	1	1	1				NT		LC	NE
Salvia syriaca L.	Syrian Sage	خويخة	H	Z	IT	A	MED, TZ			1	1	1	1	LC		LC	NT		BERC-ST-C217
Salvia verbenaca L.	wild clary, Vervain Sage	خويخة ناعمة	H	Z	M	A	MED			1		1	1	LC		LC	NE		BERC-BX-C0285, BERC-ST-C218
Salvia viridis L.[Salvia horminum L.]	annual clary, painted sage, Common Sage	ميرمية العلم، نوارة المرج، مردقوش أحمر	A	Z	M	A	MED, TZ		1	1	1	1	1	LC		LC	NE		BERC-BX-C0421, BERC-ST-C214
Salvia viscosa Jacq.	Mid-East Sage		A	Z	M	A	MED, TZ			1				DD			NE	EPS
Satureja thymbra L.	Summer Savory, Savory of Crete	ندغ البساتين، زعيتمان مر	C	Z	M	A	MED			1		1		LC		EN	NE		BERC-BX-C0206, BERC-ST-C219
Satureja thymbrifolia Hedge & Feinbrun	Savory	ندغ صحراوي، ندغ زعتري الأوراق	C	Z	IT-SA	B, G	D	1	1					CR		CR	EN	EPIJ
Scutellaria brevibracteata Stapf.[Scutellaria rubicunda subsp. brevibracteata (Stapf) J.R.Edm.]	Violet Skullcap, Velvety Skullcap		H	Z	M	A	MED			1		1		VU			NE	EPIJS	BERC-BX-C0168
Scutellaria brevibracteata subsp. subvelutina (Rech.f.) Greuter & Burdet (Scutellaria subvelutina Rech.f.)	Violet Skullcap, Velvety Skullcap		H		M	A, R				1		1		LC
Scutellaria tomentosa Bertol.	Shrubby skullcap	هرمون بلدي	C	Z	IT	A	TZ		1	1		1	1	LC		LC	NE
Sideritis perfoliata L. [Stachys perfoliata]	Perfoliate Ironwort	طرنجان	H	Z	M	A	MED			1	1	1	1	LC		LC	NE
Sideritis pullulans Vent.	Branching Ironwort	عشبة وجع القلب	H	Z	M	A	MED, TZ			1	1	1		LC		LC	NE		BERC-ST-C220
Stachys arabica Hornem.	Arabian Stachys	سنبلة عربية	A	Z	M	A	MED			1		1		NT		LC	NE
Stachys cretica L.	Cretan Woundwort, Mediterranean Woundwort	سنبلة كريت	H	Z	M	A	MED, TZ			1				LC		LC	NE
Stachys distans Benth.	Distant Woundwort	سنبلة متباعد	H	Z	M	H	MED			1		1		DD			NE	EPIJS
Stachys neurocalycina Boiss.	Nerved-Calyx Stachys	سنبلة قطنية، سنبلة معرقة الكأس، ثلجية	A	Z	M	A	MED			1		1	1	LC		LC	NE	EPIJS	BERC-BX-C0498, BERC-ST-C221
stachys palaestina L.	Palestine Woundwort	سنبلة فلسطينية	C	Z	M	H	MED			1		1		LC			NE	EPIJS	BERC-BX-C0388
Stachys viticina Boiss.	Hedgenettle	بطنج	H	Z	M	C	MED			1		1		VU		NT	NE
Teucrium capitatum L.	Cat Thyme	جعدة الصبيان، قدحة	C	Z	M-IT	A	MED, TZ, D			1		1		LC		LC	NE		BERC-BX-C0167
Teucrium creticum L.	Cretan Germander	جعدة، زيتة	C	Z	M	A	MED			1		1		LC			NE		BERC-BX-C0173
Teucrium divaricatum Sieber ex Heldr.	Aegean Sage Germander, Hedge Germander	كمندرا	C	Z	M	A	MED			1		1		LC			NE		BERC-ST-C222, BERC-BX-C0169, BERC-ST-C224
Teucrium lamiifolium d'Urv.[Teucrium stachyophyllum P.H.Davis, Teucrium lamiifolium sensu Boiss.]	Hairy Germander	جعدة الأحراش	A	Z	M	F	MED					1	1	NT			DD	EPIJS
Teucrium montbretii Benth.	Felty Germander	جعدة مونبرية	H	Z	M	H	TZ			1		1		NT		CR	NE
Teucrium parviflorum Schreb.	Small-Flowered Germander	جعدة صغيرة الزهر	H	Z	IT	A	TZ			1				VU		LC	VU
Teucrium scordium L.[Teucrium scordioides Schreb.]	Water Germander		H	Z	M-IT	C	MED					1		EN			VU
Teucrium spinosum L.	Thorny Germander	جعدة شائكة	A	Z	M	A	MED			1		1		VU		EN	VU
Thymbra capitata (L.) Cav. [Coridothymus capitatus (L.) Reichb., Thymus capitatus (L.) Lk. & Hoffm.]	Capitate Thyme, Headed Thyme	زعتر فارسي، زحيف	C	Z	M	A	MED			1		1		LC			LC		BERC-BX-C0245, BERC-BX-C0292
Thymbra spicata L.	Spiked Thymbra	زعتر سبلة، زعيتمان	C	Z	M	A	MED		1	1	1		1	LC		LC	NE		BERC-BX-C0602
Ziziphora capitata L.	Field Basil, Headed Ziziphora	زيزفران	A	Z	M-IT	A	MED		1					LC		LC	NE		BERC-BX-C0547
Ziziphora tenuior L.	Spear-Leaved Ziziphora	حبق عطشان	A	Z	IT	G	TZ, D				1	1	1	CR			CR		BERC-BX-C0540
Lauraceae
Laurus nobilis L.	Laurel, Sweet Bay, True Laurel	غار	PhT	Z	M	D	MED			1		1		NT	LC (G)	CR	LC		BERC-BX-C0061
Linaceae
Linum bienne Mill.	Pale-Flowered Flax	كتان (ذو حولين)	A	Z	M	C	MED			1		1		NT		EN	NE
Linum corymbulosum Rchb.	Corymbed Flax	كتان عذقي	A	Z	M-IT	A	MED			1		1	1	LC			NE		BERC-BX-C0550
Linum mucronatum Bertol.	Oriental Flax	كتان أصفر	C	Z	IT	A	TZ		1	1		1	1	LC		LC	NE		BERC-BX-C0486, BERC-BX-C0551
Linum nodiflorum L.	Common Flax	كتان أحادي الزهر	A	Z	M	A	MED			1		1	1	LC		LC	NE		BERC-BX-C0456
Linum pubescens Banks & Sol.	Pink Flax, Hairy Pink Flax	كتان زهري، زير، كتان أحمر، كتان أزعب	A	Z	M	A	MED			1		1	1	LC		LC	NE		BERC-BX-C0423, BERC-ST-C244
Linum strictum L.	Upright Yellow Flax	كتان قائم	A	Z	M	A	MED, TZ		1	1	1	1	1	LC		LC	NE		BERC-BX-C0505, BERC-ST-C245
Loranthaceae
Plicosepalus acaciae (Zucc.) Wiens & Polhill [Loranthus acaciae Zucc]	Acacia Strap Flower	العلمة، سحر، أبو حماطة، عناب، حب دبق، عنب الطلح	PhS (He)	Z	SUD	B, B	D	1	1	1	1		1	NT		LC	NE
Lythraceae
Lythrum hyssopifolium L.	Hyssop-Leaved Loose Strife	فرندل زوفاي الورق	A	Z	PT	C	MED			1		1		EN			LC
Lythrum junceum Banks & Sol.	False Grass-poly	حنائية ارجوانية	H	Z	M	C	MED, TZ			1		1		NT	LC (G,M)	LC	LC		BERC-BX-C0162, BERC-ST-C247
Lythrum salicaria L.	Purple Loosestrife	حِنائية، وردة الحناء، فرندل	H	Z	PT	C	MED			1		1		VU	LC (G,M)	LC	LC
Lythrum thymifolium L.	Thymeleaf Loosestrife	حنائية زعترية	A	Z	ES-M-IT	C	MED			1				VU	LC (G)		LC
Lythrum tribracteatum Salzm. ex Spreng.	Three-bracted Loosestrife		A	Z	ES-M-IT	C	MED					1		VU	LC (G,M)	CR	LC
Malvaceae
Abutilon fruticosum Guill. & Perr.	Mallow Desert	أبو طيلون (نجمي)	C	Z	SUD	B	D	1	1					NT			NE
Abutilon hirtum (Lam.) Sweet	Florida keys Indian, Mallow	أبو طيلون	C	Z	SUD	B	D	1						VU		NT	NE
Abutilon indicum (L.) Sweet	Indian Mallow	قرقدان هندي	C	Z	T	B	D	1	1		1			VU		LC	VU
Abutilon pannosum (G.Forst.) Schltdl.	Ragged mallow	لواق، أمبوارو	PhS	Z	T	B	D	1						DD
Alcea acaulis (Cav.) Alef.	Stemless Hollyhock	ورد الجمال، خبازى برية، خطمية زاحفة، خبز العذرا، ختمة	C	Z	M	A	MED, TZ, D		1	1	1	1	1	LC		LC	NE		BERC-BX-C0559, BERC-ST-C249
Alcea digitata Alef.	Digitate Hollyhock	ختمية مفصصة الاوراق، ختمية مصغرة الأوراق	H	Z	M	A	MED, TZ					1		VU		LC	NE		BERC-BX-C0574
Alcea galilaea Zohary	Galilee Hollyhock	ختمية الجليل	H	Z	M	A	MED, TZ				1	1	1	VU		LC	NE	EPIJS
Alcea setosa ( Boiss.) Alef.	Bristly Hollyhock	خف الجمل، ورد الحصان،خبيزة زهور، ختميه	H	Z	M	A	MED, TZ		1	1	1	1	1	LC		LC	NE		BERC-BX-C0072, BERC-ST-C250
Althaea ludwigii L.	Ludwig's Mallow	ختيِمَة	A	Z	SA	B, G	D	1						DD		LC
Hibiscus micranthus L.	Hibiscus	ثيل شيطاني (صغير الزهر)	C	Z	T	B, B	D	1						NT		VU	NE
Hibiscus trionum L.	Bladder Hibiscus	ثيل شيطاني (ثلاثي الألوان)	A	Z	T	I	MED			1		1	1	VU			NE
Lavatera trimestris L.	Queen Mallow	خبيزة الفار	A	Z	M	A	MED			1		1		NT			NE		BERC-ST-C254
Malva aegyptia L.	Palmated Mallow	خبيزة مصرية	A	Z	SA	B, G	D	1		1			1	NT		LC	NE
Malva multiflora (Cav.) Soldano, Banfi & Galasso[Lavatera cretica L.]	Cretan Tree Mallow		A	Z	M	K, K	MED, TZ			1	1	1	1	LC		VU	NE		BERC-BX-C0271, BERC-ST-C252
Malva nicaeensis All.	Bull Mallow, Nice Mallow	خبيزة (نيس)، رقمة	A	Z	M-IT	K, K	MED, TZ, D		1	1	1	1	1	LC		LC	NE
Malva oxyloba Boiss.	Sharp-lobed Mallow	خبيزة حادة الفصول	A	Z	M	K, K	MED			1		1		DD			NE		BERC-ST-C255
Malva parviflora L.	Small-Flowered Mallow	خُبِّيزة، خبيزة أحادية الفصوص	A	Z	M-IT	K, K	TZ, D	1	1	1	1	1	1	LC		LC	NE		BERC-ST-C256
Malva punctata (All.) Alef. [Lavatera punctata All.]	Dotted Tree Mallow, Spotted Stalked Tree Mallow	خبيزة شجرية	A	Z	M	A	MED			1		1		NT			NE		BERC-ST-C253
Malva setigera K.F.Schimp. & Spenn. [Althaea hirsuta L.]	Hairy Mallow	ختمية زغبية	A	Z	ES-M-IT	A	MED			1		1	1	NT		LC	NE		BERC-BX-C0491, BERC-ST-C251
Malva sylvestris L	Common Mallow, Wood Mallow	خبيزة، خبيزة برية، خبازة	H	Z	M-ES	A, B, G	MED, TZ, D	1	1	1		1		LC		LC	LC		BERC-BX-C0003
Malvella sherardiana (L.) Jaub. & Spach	Sherard's Malvella, Field Mallow	خبيزة ناعمة	H	Z	M-IT	A	MED, TZ		1	1		1	1	LC		LC	NE
Menispermaceae
Cocculus pendulus (J.R.Forst. & G.Forst.) Diels	Autumn crocus sp	عَليق	C, V	Z	SUD	B, H, B	D	1						CR		EN
Molluginaceae
Glinus lotoides L.	Hairy Glinus	غبیرة - دمسیسة	A	Z	M-IT	C	MED, TZ, D		1	1		1		NT	LC (G,M)	LC	LC
Moraceae
Ficus carica L. [Ficus carica var. caprificus Risso]	Fig Tree, Fig	تين بري	PhT	Z	M-IT	C	MED, TZ, D	1	1	1		1		LC			LC		BERC-BX-C0048, BERC-BX-C0564
Ficus carica subsp. carica	Edible Fig	تين	PhT	Z	M-IT	C	MED, TZ, D			1				LC
Ficus sycomorus L.	Sycomore Fig		PhT	Z	T	D	DX			1				LC	LC (G)		LC
Moringaceae
Moringa peregrina (Forssk.) Fiori	Ben Tree	البان	PhT	Z	SUD	B	D	1	1					VU	LC (G)		VU
Myrtaceae
Myrtus communis L.	Common Myrtle	ريحان، آس، مرسين، ياس	PhS	Z	M	F	MED						1	CR	LC (G)	EN	EN		BERC-BX-C0051
Nitrariaceae
Nitraria retusa (Forskal) Ascherson	Salt Tree	غرقد، غَرْدَق	PhS	Z	SA	J	D	1	1		1			LC		LC	NE
Peganum harmala L.	Harmala, African Rue, Syrian Rue, Wild Rue	حرمل ، حرمليان، خِيَّيْش	H	Z	IT-SA	G	TZ, D	1	1	1				LC		LC	NE		BERC-BX-C0181
Tetradiclis tenella (Ehrenb.) Litv.	Tetradiclis		A	Z	IT	J	D	1						NT		LC	NT
Nyctaginaceae
Boerhavia repens L.	Anena	مديد	C, V	Z	T	B	TZ, D	1			1			NT		LC	NT
Commicarpus helenae (J.A.Schult.) Meikle [Boerhavia helenae Roem. & Schult.]	St Helena Hogweed		V, PhS	Z	SUD	B	D	1	1					NT			NE
Commicarpus plumbagineus (Cav.) Standley [Boerhavia plumbaginea Cav.]	Tattoo Plant		V, PhS	Z	SUD	B	MED, TZ, D	1	1		1		1	NT			NE		BERC-ST-C262, BERC-BX-C0289
Oleaceae
Fraxinus angustifolia subsp. syriaca (Boiss.) Yalt.[Fraxinus syriaca Boiss.]	Syrian Ash	دردار سوري	PhT	W	M-IT	C	MED					1		CR	LC (G)		NT		BERC-BX-C0199
Jasminum fruticans L.	Jasmine, Wild Jasmine	ياسمين بري، ياسمين أصفر	C	Z	M-IT	F	MED, TZ			1		1		LC			NE		BERC-BX-C0257, BERC-ST-C264
Olea europaea L.	Olives, Common Olive	زيتون	PhT	W	M	F	MED			1		1	1	LC		VU	DD		BERC-BX-C0086
Phillyrea latifolia L.	Lance-Leaved Phillyrea, Broad-Leaved Phillyrea	زرود، برزة	PhT	W	M	F	MED			1		1		LC	LC (G)	EN	LC
Onagraceae
Epilobium hirsutum L.	Great Willow-Herb	ورد الماء، عَلْفة، عقيص	H	Z	ES-M-IT	C	MED	1		1		1		LC	LC (G,M)	VU	LC		BERC-BX-C0250, BERC-ST-C265
Ludwigia adscendens subsp. diffusa (Forssk.) P.H.Raven [Ludwigia stolonifera (Guill. & Perr.) P.H.Raven]	Stoloniferous Ludwigia		H	Z	T	C	MED					1		EN			LC
Orobanchaceae
Bellardia trixago (L.) All.	Mediterranean lineseed, trixago bartsia	شبه المتطفل الأصفر	A (He)	Z	M	A	MED			1		1	1	NT			NE
Cistanche tubulosa (Schenk) Wight	Broom Rape, Desert Broomrape	هالوك، ذنون	B (Ho)	Z	IT-SA	B	D	1	1		1			LC		LC	NE
Cistanche violacea (Desf.) Beck	Violet Cistanche, Violet Broomrape		B (Ho)		SA	D, B		1	1		1			EN			NE
Orobanche aegyptiaca Pres. [Phelipanche aegyptiaca (Pers.) Pomel]	Egyptian Broomrape	هالوك مصري، ذُنُون	P	Z	IT	A	MED		1	1	1	1	1	LC		LC	NE		BERC-BX-C0335, BERC-ST-C268
Orobanche cernua Loefl.	Drooping Broomrape	دَقَن العَادِر، هالوك متطفل، هالوك متدلية، عش الأسد	P	Z	M-IT-SA	B, G	TZ, D	1		1	1		1	NT		LC	NE
Orobanche crenata Forssk.	Scalloped Broomrape	هالوك مفرد، عش الأسد، هالوك مطابي	P	Z	M-IT	I	MED, TZ		1	1	1	1		NT		LC	NE		BERC-ST-C269
Orobanche lavandulacea Reichenb. [Phelipanche lavandulacea (Rchb.) Pomel]	Lavender Broomrape	هالوك	P	Z	M-IT	A	MED			1				NT			NT
Orobanche muteli F. W. Schultz	Mutel's Broomrape	هالوك (موتل)	P	Z	M-IT	D	MED. TZ. D			1		1		NT			NE
Orobanche palaestina Reut.	Palestine Broomrape	هالوك فلسطيني	P	Z	M	A	MED			1				CR			EN
Orobanche pubescens d'Urv.	Woolly Broomrape	هالوك أزغب	P	Z	M	F	MED			1				EN			NE
Orobanche schultzii Mutel	Broomrape	هالوك شولتز	P	Z	M	A	MED			1				EN		LC	VU
Parentucellia flaviflora (Boiss.) Nevski	Red Bartsia, Red Tarweed		A		M-IT	A, R, G			1	1	1	1	1	VU
Parentucellia latifolia Caruel	Broad-Leaved Eyebright		A	Z	M-IT	A, G	MED		1	1	1	1	1	LC		LC	NE
Parentucellia viscosa (L.) Car.	Marsh Eyebright		A	Z	M	A	MED			1		1		CR		EN			BERC-BX-C0485
Papaveraceae
Andrachne aspera Spreng.	Hairy Flax	عرق ام سليمان	C	Z	SUD	B	D	1	1					NT		LC	NE
Andrachne telephioides L.	Bastard Orpine	لبانة، عشبة التقريطة	H	Z	M-IT	H, G	MED,TZ, D	1	1	1	1	1	1	LC		LC	NE		BERC-BX-C0258, BERC-ST-C144
Ceratocapnos turbinata (DC.) Lidén	Israel Fumitory	نعيمة فلسطينية	A, V	Z	M	F	MED			1		1		NT		EN	NE		BERC-BX-C0460
Fumaria bracteosa Pomel	bracted fumitory		A	Z	M	A, R			1			1		LC			NE
Fumaria capreolata L.	Ramping Fumittory	رز الدجاج المتسلق	A, V	Z	M-ES	A	MED			1		1		NT			NE		BERC-BX-C0367, BERC-ST-C161
Fumaria densiflora DC.	Dense-Flowered Fumitory	رز الدجاج (كثير الأزهار) ، زِيته، زيتي	A	Z	M	A	MED, TZ, D		1	1	1	1	1	LC		LC	NE		BERC-BX-C0154
Fumaria judaica Boiss.	Judean Fumitory	رز الدجاج الجنوبي	A	Z	M	A	MED			1		1		NT		LC	NE
Fumaria kralikii Jord.	Anatolian Fumitory	ناعمة كارليك	A	Z	M	A	MED			1		1		EN
Fumaria macrocarpa Parl.	Larg Fumitory	ناعمة كبيرة الثمر	A	Z	M	A	MED					1		VU		LC	NT		BERC-ST-C162
Fumaria parviflora Lam.	Small-Flowered Fumitory	حَشيشة الصِّبيان، شاهترج، شاترج، بقلة الملك، رز الدجاج	A	Z	ES-M-IT	A	MED, TZ, D		1	1	1	1	1	NT		LC	NE
Glaucium aleppicum Boiss. & Hausskn.	Aleppo Red Horned-Poppy	نعمان حلب، خشخاش	H	Z	IT	A	MED, TZ				1		1	VU		LC	NE
Glaucium arabicum Fresen.	Arabian Horned-Poppy	نعمان	H	Z	IT	G	D	1	1	1			1	NT		LC	NE		BERC-BX-C0337
Glaucium corniculatum ( L.) J. H. Rudolph	Red Horned-Poppy	حشيشة المميتة، الماميثا المقرنة، خشخاش أصفر	A	Z	M-IT	G	TZ, D	1	1	1		1		NT	LC (G)	LC	NE
Glaucium flavum Crantz	Yellow Horned-Poppy	خشخاش أصفر	H	Z	M	M	MED			1				NT		LC	NT
Glaucium grandiflorum Boiss. & A.Huet	Great-flowered Horned Poppy	حنون ابو قرون (كبير الأزهار)، حشيشة المميتة	H	Z	IT	E, G	MED, TZ, D		1	1	1		1	LC		LC	NE		BERC-BX-C0521
Hypecoum dimidiatum Delile	Erect Hypecoum	قرين	A	Z	M-IT	A	MED, TZ		1	1	1	1	1	LC			NE
Hypecoum pendulum L.	Pendulous Hypecoum, Pendulous Horned Cumin	أُمّ الثُرَيْب	A	Z	M-IT	B, G	D	1	1					VU		LC	NE
Hypecoum procumbens L.	Sickle-fruited Hypecoum	قرين مفترس	A	Z	M	A	TZ	1	1	1	1			NT		LC	NE
Papaver humile Fedde	Humble Poppy		A	Z	SA	B, G	MED, TZ, D	1	1	1	1	1	1	LC			NE
Papaver hybridum L.	Prickly Round-Headed Poppy	حنون عرايس هجين	A	Z	M-IT	A	MED, TZ, D		1		1	1		LC		LC	NE		BERC-ST-C272
Papaver polytrichum Boiss. & Kotschy	Many-bristled Poppy	دحنون أشعر	A	Z	IT	A	TZ, D		1					NT			LC
Papaver somniferum L.[Papaver polycephalum hort.]	Opium poppy	خشخاش منوم	A	Z	O	E	TZ, D			1				DD					BERC-BX-C0508
Papaver umbonatum Boiss.[Papaver subpiriforme Fedde, Papaver syriacum Boiss. & Blanche]	Corn Poppy	خشخاش	A	Z	M	A	MED, TZ		1	1	1	1		LC			NE		BERC-BX-C0020, BERC-ST-C273
Roemeria argemone (L.) C.Morales, R.Mend. & Romero García [Papaver argemone L.]	Prickly Long-Headed Poppy	حنون عرايس ارغموني	A	Z	M	A, B, G	MED		1	1				NT		LC	NE
Roemeria hybrida (L.) DC.	Violet Horned-Poppy	خشخاش بنفسجي، بَخَتَرِيّ، رجلة الغراب، نعمانة	A	Z	M-IT	B, G	TZ, D		1	1	1	1		LC		LC	NE		BERC-BX-C0510
Roemeria sicula (Guss.) Galasso, Banfi, L.Sáez & Bartolucci [Papaver siculum Guss.]	rough poppy		A	Z	M-IT	B, G	TZ, D			1	1	1		VU
Plantaginaceae
Anarrhinum forskahlii (J.F. Gmel.) Cuf.	Oriental Anarrhinum	ارفيجة شرقية	C	Z	M	A	MED, TZ			1		1	1	LC			NE		BERC-BX-C0241
Antirrhinum majus L.	Common Snapdragon	فم السمكة، حلق السبع	C	Z	M	H	MED			1				VU		VU	NE
Antirrhinum tortuosum Bosc ex Vent.	Greater Snapdragon, Lion's Mouth, Bunny Mouth		C	Z	M	H	MED			1				DD
Bacopa monnieri (L.) Wettst.	Water Hyssop	وطواط، فرفحينة برية	H	Z	T	C	TZ, D	1						CR	LC (G)	LC	EN
Hueblia calycina (Banks & Sol.) Speta	Pale Weasel's-snout		A	Z	IT	G	MED			1				EN			VU
Kickxia aegyptiaca (L.) Nabelek	Egyptian Toadflax	لسان السبع	C	Z	M-SA	A, B	MED, TZ		1	1	1	1	1	LC		LC	NE		BERC-BX-C0267
Kickxia cirrhosa (L.) Fritsch	Curly Toadflax		A	Z	M	F	MED, TZ					1		EN			NE
Kickxia elatine (L.) Dumort.	Pointed-Leaved Toadflax	لسان السبع (التنوني)	A	Z	M	A	MED, TZ			1		1		NT			NE
Kickxia floribunda (Boiss.) Täckh. & Boulos	Branched Toadflax	ليتوي	C	Z	SA	B, G	D	1	1	1				NT			NE
Kickxia lanigera (Desf.) Hand.-Mazz.	Wooly Toadflax, Wooly Fluellin		A	Z	M	K, L	MED	1						DD
Kickxia spuria (L.) Dumort.	Roung-Leaved Toadflax	لسان السبع الكاذب	A	Z	M	A	MED			1		1		NT		CR	NE
Linaria albifrons Spreng.	White-leaved Toadflax	حلق البزون	A	Z	IT	B, G	TZ, D		1	1	1	1	1	LC			NE
Linaria chalepensis (L.) Mill.	White-Flowered Toadflax	كتان حلب، لسان الطير	A	Z	M-IT	A	MED			1		1		NT			NE
Linaria haelava Delile	Haelava Toadflax	حلاوة	A	Z	SA	B, G	D	1	1	1	1		1	LC			NE
Linaria micrantha (Cav.) Hoffmanns. & Link	Small Flowered Toadflax	كتانية صغيرة الثمر	A	Z	M-IT	A	MED, TZ	1	1	1	1	1	1	LC			NE
Misopates calycinum (Lang) Rothm.	Pale Lesser Snapdragon, Pale Weasel's Snout		A	Z	M-ES	E	MED			1				DD
Misopates orontium (L.) Raf. [Antirrhinum orontium L.]	Small Snapdragon	سيسم، ثم السمكة	A	Z	M	A	MED, TZ, D	1	1	1	1	1	1	LC		LC	NE		BERC-BX-C0279
Nanorrhinum acerbianum (Boiss.) Betsche [Kickxia acerbiana (Boiss.) Täckh. & Boulos]	Acerbian Toadflax, Sharp Toadflax		H	Z	SA	B, B	D	1	1		1		1	LC			NE
Nanorrhinum judaicum (Danin) Yousefi & Zarre [Kickxia judaica danin]	Judean Fluellin	لسان السبع (الجنوبي)	C	Z	SA	H, G	TZ, D		1	1	1		1	LC			NT	EPIJ
Plantago afra L.	Clammy Plantain	قطونة	A	W	M-IT	A	MED, TZ, D	1	1	1	1	1	1	LC		LC	LC		BERC-BX-C0397, BERC-ST-C319
Plantago albicans L.	Wooly Plantain	مسيك	H	W	M-SA	D	MED, TZ, D			1		1	1	NT			NE
Plantago bellardii All.	Bellardi's Plantain	لسان الحمل بيلارد	A	W	M-IT	A	TZ		1	1	1		1	LC			NE
Plantago crassifolia Boiss.	Sea Plantain	لسان الحمل (سميك الأوراق)	H	W	M	J	MED, TZ, D				1			VU			NT
Plantago cretica L.	Cretan Plantain	لسان الحمل الكريتي	A	W	M	A	MED, TZ, D	1	1	1	1	1	1	LC			NE		BERC-BX-C0453, BERC-ST-C320
Plantago crypsoides Boiss.[Plantago coronopus var. crassipes]	Buck's-Horn Plantain	لسان الحمل القرني،ربله، ربل، اذينة، ودينة	A	W	ES-M-IT	B, G	MED, TZ, D	1	1	1	1		1	LC			NE		BERC-BX-C0268
Plantago cylindrica Forssk.	Cylindrical Plantain	ينمة	A	W	SA	D	D	1	1		1			EN			NE		BERC-BX-C0519
Plantago lagopus L.	Round-Headed Plantain	ودنه	A	W	M	A	MED, TZ	1	1	1	1	1	1	LC			NE		BERC-BX-C0280
Plantago lanceolata L.	Ribwort Plantain	ذوينة الجدي, آذان الكبش، لسان الحمل الصغير	H	W	ES-M-IT	C	MED		1	1		1		NT		LC	LC		BERC-BX-C0562, BERC-ST-C321
Plantago major L.	Greater Plantain	اذن الجدي، لسان الحمل الكبير	A	W	ES-M-IT	C	MED			1				VU		LC	LC
Plantago notata Lag.	spotted plantain	زباد، دجن	A	W	IT-SA	B, G	TZ	1	1	1	1		1	NT			NE
Plantago ovata Forsk	Plantain Seed, Ovata Plantain	ينمه، أقطوني، قُرَيْطاء، أذان الفرس	A	W	IT-SA	B, G	D	1	1	1	1		1	LC			LC
Plantago phaeostoma Boiss. & Heldr.	Brown-Throated Plantain		A		SA	G			1	1				DD			NE
Plantago sabulosa Danin & Raus	Sandy Plantain		A		IT- SA	D			1	1				EN			NE	EPIJ
Plantago weldenii Rchb.[Plantago coronopus var. commutata]	Welden's Plantain		A	W	M	M, A	MED, TZ, D	1	1	1	1	1		NT			NE
Veronica anagallis- aquatica L.	Blue Water Speedwell	حَبَق، عين القط، فيرونيكا مائية	H	Z	PT	C	MED, TZ	1		1		1	1	LC					BERC-BX-C0225, BERC-ST-C372
Veronica arvensis L.	Wall Speedwell	فيرونكية حقلية	A	Z	ES-M-IT	A	MED		1	1		1		EN		CR	NE
Veronica cymbalaria Bodard.	Cymbalaria Speedwell	فيرونكيا بيضاء	A	Z	M	A, E, F	MED, TZ			1				LC			NE		BERC-BX-C0375
Veronica hederifolia L.	Ivy-Leaved Speedwell	فيرونيكة لبلابية الورق	A	Z	ES-M-IT	A	MED			1		1		NT		LC	NE
Veronica panormitana Tineo ex Guss.	Palermo Speedwell		A	Z	M-IT	E, F	MED, TZ			1		1		EN			NE
Veronica persica Poiret.	Persian Speedwell	فيرونيكة فارسية	A	Z	IT	E	MED			1	1	1	1	VU		LC	NE		BERC-BX-C0377
Veronica polita Fr.	Twin Speedwell	فيرونيكة ملساء	A	Z	M	A, E	MED		1	1	1	1	1	NT		LC	NE
Veronica syriaca Roem. & Schult.	Syrian Speedwell	لبخ سوري، فيرونيكة سورية	A	Z	M	A	MED			1				LC			NE		BERC-BX-C0356, BERC-ST-C373
Platanaceae
Platanus orientalis L.	Oriental Plane Tree	دِلب، خيار، جنار	PhT	W	M-IT	C	MED					1		CR	DD (G)	CR	VU
Plumbaginaceae
Limonium lobatum (L.f.) Chaz. [Limonium thouinii (Viv.) Kuntze]	Egyptian Sea Lavender	سِبْسَب	A	Z	SA	B, G, J	D	1	1		1		1	LC		LC	NE
Limonium pruinosum (L.) Chaz. [Statice pruinosa L. ]	Frosty Sea-Lavender	زهرة الكبش المتلألئ	C	Z	SA	B, G, J	D	1	1	1	1			LC			NE
Limonium vulgare Mill. [Limonium narbonense Mill.]	Swamp Sea-Lavender	زهرة الكبش الفرنسية	H	Z	M-IT	M, J	MED, TZ, D	1			1	1		NT			NE
Plumbago europaea L.	Khamsheh, European Leadwort	خامشة، حَمشي، رصايصة	H	Z	M-IT	A	MED			1	1	1		LC		LC	NE		BERC-BX-C0065,BERC-ST-C322
Psylliostachys spicatus (Willd.) Nevski	Rat’s-tail Staticش		A	W	IT	J	D	1			1			NT		LC	NE
Polygonaceae
Persicaria lapathifolia (L.) Delarbre[Polygonum lapathifolium L.]	Pale Knotweed		H	Z	M-ES	C	MED, TZ		1			1		NT	LC (G)		LC		BERC-BX-C0328, BERC-ST-C326
Persicaria senegalensis (Meisn.) Soják [Polygonum senegalense Meisn.]	Senegalese Knotgrass		H		T	C				1				CR	LC (G,M)		NT
Persicaria decipiens (R.Br.) K.L.Wilson [Polygonum salicifolium]	Slender Knotweed		H		PT	C						1		DD
Polygala monspeliaca L.	Annual Milkwort	مستديرة منوبلية	A	Z	M	A	MED, TZ		1	1		1		LC		LC	NE		BERC-BX-C0507, BERC-ST-C323
Polygonum arenastrum Boreau	Common Knotweed, Oval-leaf Knotweed	قردب ملي كاذب	A	Z	PT	E	MED, TZ, D	1	1	1	1	1		LC		LC	NE		BERC-ST-C324
Polygonum argyrocoleum Steud. ex Kunze	Knotweed	بطباط	A	Z	IT	E	MED, TZ	1	1	1	1	1	1	NT		LC	NE
Polygonum aviculare L.	Common Knotweed, Oval-leaf Knotweed		A		PT	E				1			1	DD		LC
Polygonum bellardii All.[Polygonum patulum M.Bieb.]	Bellard's Knotweed	مقصوص الجارية	A	Z	M-IT	I	MED, TZ, D	1		1			1	NT		LC	NE
Polygonum equisetiforme Sibth. & Sm.	Knotgrass, Horsetail Knotweed	قضاب، شبطبط، عَفراج	H	Z	M-IT	A	MED, TZ, D	1	1	1	1	1		LC		LC	NE		BERC-BX-C0272, BERC-ST-C325
Rumex bucephalophorus L.	Horned Dock		A	W	M	D	MED, TZ, D			1		1	1	VU		LC	NE
Rumex conglomeratus Murr.	Green Dock	حميض مكتل	H	W	ES-M-IT	C	MED				1	1		VU	LC (M)	LC	NE
Rumex crispus L.	Curled Dock	حميض اجعد	H	W	ES-M-IT	C	MED			1				VU	LC (M)	NT	LC		BERC-ST-C327
Rumex cyprius Murb.	Dockو Sorrel	حمصيص وردي، حمصيص	A	W	IT-SA	B, G	TZ, D	1	1	1	1	1	1	LC		LC	NE		BERC-BX-C0468
Rumex dentatus L.	Dentate Dock	حُمِّيض	A	W	ES-M-IT	C, E	MED, TZ			1	1			NT	LC (M)	LC	LC
Rumex maritimus L.	Golden Dock	حميض بحري	A	W	ES	C	MED				1			VU	LC (G,M)	LC	NE
Rumex pulcher L.	Fiddle Dock	لسان الكلب	H	W	ES-M-IT	A, C, E	MED, TZ		1	1	1	1	1	LC	LC (M)	LC	LC		BERC-ST-C328
Rumex spinosus L. [Emex spinosa (L.) Campd.]	Spiny Dock	حميض شائك، ضِرس العجوز، جزر أبو علي، سنينة، ركيبة، فجل الجبل	A	W	M	D, B, G	MED, TZ, D	1	1	1	1	1	1	LC		LC	NE		BERC-BX-C0474
Portulacaceae
Portulaca oleracea L.	Purslane, Garden Purslane	بقلة، فرفحينة، رجلة، رجلية، أرجيلة، حماض	A	Z	PT	I	MED, TZ, D			1	1	1		LC	LC (G,M)	LC	LC		BERC-ST-C329
Potamogetonaceae
Potamogeton nodosus Poir.	Loddon Pondweed	ابو زلف	HE	W	ES-M-IT	C	MED					1		DD	LC (G)
Primulaceae
Androsace maxima L.	Annual Androsace, greater rockjasmine		A	Z	M-IT	N	MED, TZ, D		1	1		1		VU		LC	VU
Cyclamen persicum Miller	Cyclamen, Persian Cyclamen	صابونة الراعي، زعمطوط	G	Z	M	A, F	MED, TZ			1	1	1	1	LC		EN	NE		BERC-BX-C0351, BERC-ST-C332
Cyclamen persicum var. autumnale Grey-Wilson	_		G	Z	M	A, F	MED, TZ					1		DD
Cyclamen persicum var. persicum	_		G	Z	M	A, F	MED, TZ			1		1		EN
Lysimachia arvensis (L.) U.Manns & Anderb. [Anagallis arvensis L., Lysimachia arvensis var. arvensis]	Red Pimperne, Scarlet Pimpernel	عين الجمل، لبين	A	Z	ES-M-IT	A	MED, TZ, D	1	1	1	1	1	1	LC		LC	NE		BERC-BX-C0005, BERC-ST-C331
Lysimachia foemina (Mill.) U.Manns & Anderb. [Anagallis foemina Mill.]	Poorman's Weatherglass, Blue Pimpernel		A	Z	ES-M-IT	A	MED, TZ, D					1		VU			NE
Lysimachia linum-stellatum L. [Asterolinon linum-stellatum (L.) Duby]	Star Asterolinon		A	Z	M-IT	H	MED, TZ		1	1		1	1	LC		LC	NE
Lysimachia loeflingii F.J.Jiménez & M.Talavera [Anagallis latifolia L.]	Blue Pimpernel	عين الجمل، عوينة	A	Z						1		1	1	VU
Samolus valerandi L.	Brookweed	صابون عرب	H	Z	PT	C	MED, TZ, D			1		1		NT	LC (G,M)	LC	LC
Ranunculacea
Adonis aestivalis L.	Summer pheasant's eye, Summer Adonis	حنون البس، عين الديك	A	Z	ES-M-IT	E, I	MED, TZ, D			1				EN		LC	EN		BERC-BX-C0449
Adonis annua L.	Pheasant's eye, Autumn Adonis	حنون البزاز، عرف الديك	A	Z	M	A	MED, D			1		1	1	NT		LC	NE
Adonis dentata Del.	toothed pheasant's-eye	ناب الجمل، عين العجل، عين الديك، عرف الديك	A	Z	IT-SA	B, G	TZ, D		1	1	1		1	LC		LC	NE		BERC-BX-C0511
Adonis microcarpa DC.	Adonis, Small Pheasant's Eye	دم النعمان	A	Z	M	A	MED, TZ		1	1	1	1	1	LC	LC (M,G)	LC	NE		BERC-BX-C0433
Adonis palaestina Boiss	Summer pheasant's eye, Summer Adonis	أدونيس فلسطينسي، عين بس	A	Z	ES-M-IT	E, I	MED, TZ, D			1	1	1	1	LC		LC	NE		BERC-BX-C0449
Anemone coronaria L.	Common Anemone, crown anemone	شقائق النعمان، دحنون	G	Z	M	A, G	MED, TZ, D		1	1	1	1	1	LC		LC	NE		BERC-BX-C0417, BERC-ST-C334, BERC-BX-C0355, BERC-BX-C0350
Ceratocephala falcata (L.) Pers.	Carob; St. Johns bread, Beakwort	قرناء، خشينه، لزيج	A	Z	M-IT	G	MED, TZ, D	1	1	1		1		LC		LC	NE
Clematis cirrhosa L.	Virgin's Bower	عليق, غاشية، ملعى	V, PhS	Z	M	F	MED			1		1		LC		LC	NE		BERC-BX-C0262,BERC-ST-C335
Clematis flammula L.	Fragrant Clematis	غاشية (عطرة)	V, PhS	Z	M	F	MED			1		1		NT		VU	NE
Consolida incana (E.D.Clarke) Munz	White Larkspur, Rigid Larkspur	عايق مشبك	A	Z	M	A, F, G	MED, TZ			1		1	1	VU			NE
Delphinium flavum DC. [Consolida flava (DC.) Schrödinger]	Yellow Larkspur	عايق أصفر	A	Z	SA	D	TZ, D		1	1				VU		LC	NE
Delphinium hispanicum Willk. ex Costa [Consolida hispanica (Willk. ex Costa) Greuter & Burdet]	Spanish larkspur		A	Z	IT	N	MED			1				CR		LC	VU
Delphinium ithaburense Boiss.	Tabor Larkspur	عائق، منقار الطير	G	Z	M	A, H	MED, TZ, D		1	1		1	1	NT			NE	EPIJS	BERC-ST-C336
Delphinium peregrinum L.	Violet Larkspur	عائق رحال	A	Z	M-IT	A, G	MED, TZ, D	1	1	1	1	1	1	LC		LC	NE
Delphinium sclerocladum Boiss. [Consolida scleroclada (Boiss.) Schrödinger]	Hard-branched Larkspur		A		IT	G		1						VU		LC	NE
Ficaria verna Huds. [Ranunculus ficaria L.]	Lesser celandine	ساري جشكه	G	Z	M-ES	A	MED			1		1	1	NT	LC (M)	EN	LC
Nigella arvensis L.	Field Fennel-Flower	قزحة الحقول	A	Z	ES-M-IT	D	MED, TZ, D		1	1		1	1	NT		LC	NE
Nigella ciliaris DC.	Nigella, Black Cumin, Ciliate Love-In-A-Mist	حبة البركة، قزحة	A	Z	M	A	MED			1		1	1	LC			NE		BERC-BX-C0548, BERC-ST-C337
Nigella nigellastrum (L.) Willk. [Garidella nigellastrum L.]	corn-cockle		A	Z	M	A	TZ			1				VU			NT
Nigella unguicularis (Poir.) Spenn. [Garidella unguicularis Poir.]	Clawed Nigella	قزحة مخلبية	A	Z	M	A	MED, D		1	1	1	1	1	LC			NE
Ranunculus arvensis L.	Corn Buttercup	كف الهر،صفّير العليج، شقائق النعمان	A	Z	ES-M-IT	A	MED, TZ			1		1	1	LC		LC	NE
Ranunculus asiaticus L.	Turban Buttercup	برقوق, نموار، شقيق، شقائق النعمان	G	Z	M	A	MED, TZ, D	1	1	1	1	1	1	LC		LC	NE		BERC-ST-C338, BERC-BX-C0400
Ranunculus chius D C.	Chios Buttercup	شقائق خيوس	A	Z	M	A, F, P	MED			1		1		EN		CR	NE		BERC-ST-C339
Ranunculus millefolius Banks & Sol.	Jerusalem Buttercup	ثميرة، شقائق أصفر، شقيق	G	Z	M-IT	A	MED, TZ		1	1		1	1	LC			NE		BERC-BX-C0475, BERC-ST-C341
Ranunculus minimus (L.) E.H.L.Krause [Myosurus minimus L.]	Tiny Mouse-tail, Least Mouse-tail		A		M-ES	C				1				CR			VU
Ranunculus muricatus L.	Spiny-Fruited Buttercup	شقائق مريقي	A	Z	M-IT	E, P	MED			1	1	1		NT		LC	NE		BERC-ST-C342
Ranunculus peltatus Schrank	Sanicle-leaved Water Crowfoot		HE	Z	T	C	MED			1		1		NT	LC (G,M)		LC
Ranunculus scandicinus (Boiss.) P.H.Davis[Ranunculus marginatus Dum.-Urville var. scandicinus (Boiss.) Zoh.]	Margined Buttercup	شقائق موحشة	A	Z	M	C	MED			1	1	1		NT			LC		BERC-ST-C340
Resedaceae
Caylusea hexagyna (Forssk.) M.L.Green	_	ذَنَبْناب، ذنابه	A	Z	SUD	B, G	D	1	1		1		1	LC		LC	NE
Ochradenus baccatus Delile	Taily-weed	قرضة, قرضي, كرد, قرظبي، حصادة	PhS	Z	SUD-AFR	B, B	D	1	1	1	1		1	LC	LC (G)	LC	NE		BERC-BX-C0581, BERC-ST-C343
Oligomeris linifolia (Vahl ex Hornem.) J.F.Macbr.	Lineleaf Whitepuff	خريزة	A	Z	SUD	B, B	D	1	1					NT		LC	NE
Reseda alba L.	White Mignonette	حصادة	A	Z	M-IT	A	MED, TZ		1	1		1		LC		LC	NE		BERC-BX-C0093, BERC-ST-C344
Reseda alopecuros Boiss.	Fox Mignonette	ذنابة	A	Z	M	A	MED, TZ			1		1		NT		LC	NE	EPIJS	BERC-ST-C345
Reseda decursiva Forssk.	Decurrent Mignonette	رِجل الغُراب، ذنابة	A	Z	SA	B, G	D	1	1	1	1		1	LC		LC	NE
Reseda globulosa Fisch. & Mey.	Mignonette	ذنابة، حصادة	A	Z	IT	A	TZ, D			1				CR		VU	EN
Reseda lutea L.	Yellow Mignonette	حصادة، خزام	A	Z	ES-M-IT	A	MED, TZ, D			1		1		LC		LC	NE		BERC-BX-C0235, BERC-ST-C346
Reseda luteola L.	Dyer's Rocket	بقم، بليحة	A	Z	ES-M-IT	A	MED, TZ, D		1	1		1	1	NT		LC	NE
Reseda muricata C.Presl	Prickly Mignonette	ذَنَبان	C	Z	SA	B, G, J	D	1	1	1	1		1	LC		LC	NE
Reseda stenostachya Boiss.	Dead Sea Mignonette	حصادي البحر الميت	C	Z	SA	B, B	D	1						VU		VU	NE
Reseda urnigera Webb [Reseda boissieri Müll.Arg.]	Dead Sea Mignonette		A		SA	B		1	1					NT			NE
Rhamnaceae
Paliurus spina-christi Mill.	Christ's Thorn	سمور	PhT	Z	M-IT	F	MED					1		DD			NE
Rhamnus alaternus L.	Italian Buckthorn	سويد, زفرين	PhT	Z	M	F	MED			1		1		NT	LC (G)		LC		BERC-BX-C0124, BERC-ST-C347
Rhamnus disperma Ehrenb. ex Boiss.	Buckthorn	سويد	PhS	Z	M	H	D			1				CR		VU	NE
Rhamnus lycioides L.[Rhamnus palaestina Boiss.]	Palestine Buckthorn	سويد فلسطيني	PhS	Z	M	F	MED, TZ, D		1	1	1	1	1	LC		LC	NE	EPIJS
Rhamnus lycioides subsp. graeca (Boiss. & Reut.) Tutin [Rhamnus palaestina Boiss.]	Palestine Buckthorn	سويد فلسطيني	PhS	Z	M	F	MED, TZ, D			1				LC					BERC-ST-C348
Rhamnus punctata Boiss.	Hairy Buckthorn, Dotted Buckthorn		PhS		M	F						1		DD			NE
Ridolfia segetum (L.) Moris	Bishop's Weed	كرسار، ذرة الشومر	A	Z	M	A	MED, TZ	1	1	1	1	1	1	LC		LC	NE		BERC-BX-C0082, BERC-ST-C403, BERC-BX-C0146
Ziziphus lotus (L.) Lam.	Lotus JuJube	رُبيضة	PhS	Z	M-SA	A	TZ	1	1	1	1	1	1	LC		LC	NE		BERC-ST-C349
Ziziphus spina-christi (L.) Desf.	Christ’s Thorn Jujube, Nabk	سدر، نبق، دوم	PhT	Z	SUD	C, B, G, P, B	MED, TZ, D	1	1	1	1	1	1	LC	LC (G)	LC	LC		BERC-BX-C0186,BERC-ST-C350
Rosaceae
Aphanes arvensis L.	Field Lady's Mantle	غطاء الست	A	W	M-ES	A	MED			1				VU			LC
Crataegus azarolus L.	red azarole hawthorn, Common Hawthorn, Mediterranean Hawthorn, Azarole Hawthron		PhT	Z	M	F	MED			1		1		NT			LC
Crataegus azarolus var. aronia L. [ Crataegus aronia (L.) Bosc. ex DC]	Hawthorn, Azarole, Mediterranean Hawthorn	زعرور شائك، زعرور	PhT	Z	M	F	MED	1	1	1	1	1	1	LC			LC		BERC-BX-C0059
Prunus arabica (Olivier) Meikle. [Amygdalus arabica Oliv.]	Bitter almond tree, Broom Almond	لوز عربي	PhS	Z	IT	H	TZ		1					CR	NT (G)	CR	EN
Prunus dulcis (Mill.) D.A.Webb. [Amygdalus communis L.]	Almond	لوز	PhT	Z	M-IT	F	MED, TZ			1		1		LC			LC
Prunus korshinskyi Hand.-Mazz.[Amygdalus korshinskyi ( Hand-Mazzetti) Bornm.]	Bitter Almond	لوز مر	PhT	Z	IT	F, H	MED, TZ		1	1		1	1	LC	VU (G)	LC			BERC-BX-C0098
Prunus ursina Kotschy	Bear's Plum	خوخة الدّب	PhT	Z	M	F	MED					1		CR	LC (G)	VU
Pyrus syriaca Boiss	Syrian Pear	أجاص سوري،انجاص برّي	PhT	Z	M-IT	F	MED			1		1	1	LC	LC (G)	LC	LC		BERC-BX-C0166
Rosa canina L.	Dog Rose	نسرين، ورد بري	V, PhS	Z	ES-M-IT	F	MED			1		1		NT		EN	LC		BERC-ST-C351
Rosa phoenicia Boiss.	Phoenician Rose	ورد جوري	PhS	Z	M	F	MED					1		EN		EN	EN
Rubus creticus Tourn. ex L. [Rubus sanctus Schreb., Rubus sanguineus Friv.]	Brandle, Blackberry, Holy Bramble	عليق	PhS	Z	M-IT	C	MED, D			1	1	1		LC		VU	NE		BERC-BX-C0113, BERC-ST-C352
Sanguisorba minor Scop. [Poterium sanguisorba L.]	Lesser Burnet, Salad Burnet	كزبرة الثعلب، دوينات الفار	H	Z	M	A	MED, TZ			1		1		LC		LC	NE
Sarcopoterium spinosum (L.) Sp.	Shruppy Barnet, Prickly Burnt	نتش، بلان، بيلان	C	W	M	A	MED, TZ	1	1	1	1	1	1	LC			NE		BERC-BX-C0084, BERC-ST-C353
Rubiaceae
Asperula arvensis L.	Field Woodruff	جويسئة (الحقول)، دحيرجه، لزيجة	A	Z	M-IT	A	MED, TZ			1		1	1	LC		LC	NE		BERC-ST-C354
Callipeltis aperta Boiss. & Buhse	Desert Hooded Crosswort		A	W	IT-SA	A, G	D		1					EN			NE
Callipeltis cucullaria (L.) DC.	Hooded Callipeltis		A	W	IT-SA	A, G	MED, TZ, D	1	1	1	1	1	1	LC			NE
Callipeltis factorovskyi (Eig) Ehrend.	Factorovsky's Callipeltis		A	W	M	A, G	TZ			1		1	1	CR			EN
Crucianella aegyptiaca L.[Crucianella herbacea Forssk.]	Egyptaion Crosswort	حوزيل	A	Z	M	D	MED. TZ. D					1		DD		LC
Crucianella latifolia L.	Broad-Leaved Crosswort	صليبة عريض الأوراق	A	Z	M	F, H	MED			1		1		VU		LC	NE		BERC-ST-C355
Crucianella macrostachya Boiss.	Common Crosswort	صليبة كبيرة السنابل	A	Z	M	A	MED, TZ		1	1	1	1	1	NT		LC	NE
Crucianella membranacea Boiss.	_	مُسْتَوضَة	A	Z	SA	G	D						1	DD		LC	NE
Cruciata articulata (L.) Ehrend.	Schultes' Bedstraw	حلبلوب كاذب، دحيرجه	A	W	M	A	MED			1		1	1	LC		LC	NE		BERC-BX-0428, BERC-ST-C356
Galium aparine L.	Goose-Grass	دحديلة لاصقة، دبيقه	A	Z	ES-M-IT	F	MED			1	1	1		LC		LC	LC
Galium canum Req. ex DC.	White Bedstraw	دحديلة غبرة	C	Z	M	H	MED, TZ	1					1	NT		LC	NT
Galium chaetopodum Rech.f.	bristly bedstraw		A	Z	M	A, R	MED					1		EN			EN
Galium divaricatum Pourret	Spreading Bedstraw	دحديلة متشعبة	A	Z	M	H	MED, TZ			1		1		CR		EN	NE		BERC-ST-C357
Galium elongatum C. Presl	Bedstraw	دحديلة طويلة، لزيقة	H	Z	M	C	MED						1	EN	LC (M)	VU	LC
Galium hierochuntinum Bornm.	Jericho Bedstraw	دحديلة أريحا	A	Z	SA	C	TZ, D	1	1	1	1			NT		LC	NT	EPJS
Galium hierosolymitanum L.	Jerusalem Bedstraw	دحديلة القدس	A	Z	M	F	MED	1		1	1	1		NT		LC	NE
Galium judaicum Boiss.	Judean Bedstraw	دحديلة الجنوب	A	Z	M	A	MED, TZ	1	1	1	1	1	1	LC		LC	NE	EPIJS	BERC-ST-C358
Galium murale (L.) All.	Wall Bedstraw	دحديلة الحيطان	A	Z	M	A	MED, TZ	1	1	1	1	1		LC		LC	NE
Galium philistaeum Boiss.	Philistean bedstraw		A	Z	M	D	MED			1				CR	EN (G)		CR	EPIJ
Galium pisiferum Boiss.	pea-fruited bedstraw	لزيقة، ادريدرة	A	Z	M	A	MED			1		1	1	NT		LC	NE	EPIJS	BERC-BX-C0038
Galium setaceum Lam.	Bristled Bedstraw	دحديلة مهلبة	A	Z	IT	A	MED, TZ, D	1	1	1	1	1	1	LC		LC	NE
Galium spurium L.	False Cleavers	لزيقة	A	Z	ES-M-IT	B, G	MED, TZ, D				1			CR		VU	NE
Galium tricornutum Dandy	Roug-Fruited Bedstraw	دحديلة ثلاثية القرون، دبيقة، ادحيرجة	A	Z	M-IT	I	MED	1	1	1	1	1	1	LC		LC	NE		BERC-ST-C359
Galium verrucosum Huds.	Warty Bedstraw	دحديلة ثؤلوية	A	Z	M	I	MED			1			1	NT		CR	NE
Mericarpaea ciliata (Banks & Sol.) Eig	Mericarpaea		A	W	IT	A	MED, TZ		1	1		1	1	LC		LC	NE
Plocama calabrica (L.f.) M.Backlund & Thulin [Putoria calabrica (L.f.) DC.]	Fetid Field Madder		C	Z	M	A	MED			1		1		EN			NE		BERC-BX-C0240
Rubia tenuifolia D'Urv.	Narrow-Leaved Madder	لزيقة ،لزيقة نحيلة الورق	V, PhS	Z	M	F	MED, TZ		1	1		1		LC		LC	NE		BERC-BX-C0282, BERC-ST-C360
Rubia tinctorum L.	Madder, Dyer's Madder	فوة	V, PhS	Z	M-IT	F	TZ			1				DD		LC
Sherardia arvensis L.	Little Field Madder		A	Z	M-IT	A	MED,TZ			1		1	1	LC		NT	NE
Theligonum cynocrambe L.[Cynocrambe prostrata Gaertn.]	Dog's Cabbage		A	W	M	A	MED, TZ, D		1	1		1	1	LC		LC	NE		BERC-BX-C0411, BERC-ST-C381
Valantia hispida L.	Bristly Crosswort	فلنية قاسية الورق	A	W	M	H	MED, TZ, D			1		1		LC		LC	NE		BERC-ST-C361
Rutaceae
Haplophyllum poorei C.C.Towns.	_		C	W	IT	H	D			1				CR			VU
Haplophyllum tuberculatum (Forssk.) A.Juss.	Tubercled Rue	ام جنينة، زِفْرَة، مروحة	C	Z	SA	D	D	1	1	1	1		1	LC			NE		BERC-BX-C0580
Ruta buxbaumii Poir. [Haplophyllum buxbaumii (Poiret) G. Don Fil.]	Buxbaum's Rue	ام جنينة	H	Z	M-IT	A	MED, TZ			1		1	1	DD					BERC-ST-C362
Ruta chalepensis L.	Rue, African Rue	فيجن، سذاب	C	Z	M	F	MED			1		1	1	LC		LC	NE		BERC-BX-C0008, BERC-ST-C363
Salicaceae
Populus euphratica Oliv.	Euphrates Poplar	حور ابيض، حور فوراتي رَشرَش	PhT	M	IT-SA	C	MED, TZ, D	1	1		1			NT	LC (G)	LC	NT		BERC-BX-C0060
Salix acmophylla Boiss.[Salix pseudosafsaf .Camus, Gomb. & Guillaumin]	Willow	صفصاف	PhT	M	M-IT-SA	C	MED, TZ, D	1	1	1		1		NT	LC (G)	NT	LC		BERC-ST-C364
Salix triandra L.	Almond Willow		PhT	M	ES-M-IT	C	MED					1		DD	LC (G)
Salvadoraceae
Salvadora persica L.	Persian Salvadora, Toothbrush Tree	آراك، سواك، سلفادورا	PhT, PhS	Z	SUD	B, B	D	1	1		1			NT	LC (G)	EN	LC
Santalaceae
Osyris alba L.	Gardarobe o. Poet's cassia, Poet's cassia	صندل ابيض	C	Z	M	F	MED, TZ		1	1		1	1	LC		LC	NE		BERC-BX-C0177, BERC-ST-C365
Thesium bergeri Zucc.	Bastard Toadflax, Berger's Thesium	حب الحرش	C	Z	M	A, F	MED, TZ, D			1		1	1	LC		LC	NE
Thesium humile Vahl	Dwarf Thesium	حب القريش	C	Z	M	A	MED, TZ, D			1				NT		LC	NE		BERC-BX-C0242
Viscum cruciatum Sieber & Bioss	Mistletoe, Oriental Mistletoe	هدال، قثة الحيّة، دبق أحمر، عناب	C	Z	M	F	MED, TZ	1	1	1	1	1	1	LC		LC	NE		BERC-BX-C0120, BERC-ST-C246
Scrophulariaceae
Scrophularia deserti Delile	Desert Figwort	عفينة، زيتة	C	Z	SA	B, B	D	1	1		1			LC			NE
Scrophularia hierochuntina Boiss.	Valley Figwort	خنازيرية أريحا	H	Z	M	A	MED			1				EN				EPIJ
Scrophularia hypericifolia Wydler	Sand Figwort	عَلْقَى	C	Z	SA	D	TZ, D					1		EN			EN
Scrophularia macrophylla Boiss.	Large-leaved Figwort		H		M-IR	C						1		CR			VU
Scrophularia peyronii Post	Scrophularia peyronii Post	خنازيرية بيرون	C	Z	M-IT	A	MED, TZ		1	1		1	1	LC			NE
Scrophularia rubricaulis Boiss.	Red-Stemmed Figwort	برواك خنازيري، خنازيرية	H	Z	M	A	MED	1		1		1		LC			NE	EPIJS	BERC-BX-C0394, BERC-ST-C368
Scrophularia xanthoglossa Boiss.	Yellow-Scaled Figwort	زيتة	C	Z	M-IT	A	MED, TZ, D	1	1	1	1	1	1	LC			NE		BERC-BX-C0104, BERC-ST-C369
Verbascum agrimoniifolium Huber-Morath	Mullein	عورور غافثي الورق	H	Z	M	C	MED, TZ		1					VU		LC	NE
Verbascum eremobium Murb.	Mullein	عمية	`	Z	IT	G	D	1	1	1	1	1	1	NT		LC	NE	EPIJS
Verbascum fruticulosum Post	Mullein	عورور شجري	C	Z	IT	A	TZ, D					1		LC		LC	NE		BERC-BX-C327, BERC-BX-C329, BERC-ST-C370
Verbascum gaillardotii Boiss.	Mullein	بوصير غيرودة	H	Z	M	F	MED					1		VU		LC	NE	EPIJS
Verbascum galilaeum Boiss.	Mullein, Galilee Mullein	عورور، عمية	H	Z	M	C	MED		1	1	1	1	1	CR		CR		EPIJS
Verbascum jordanicum Murb.	Jordan Mullein	عورور	H	Z	IT	A	TZ, D					1		EN			NE	EPJS	BERC-BX-C0576
Verbascum levanticum I.K.Ferguson	Glandular Celsia		H	Z	M	H	MED		1	1	1	1	1	CR			NT
Verbascum orientale (L.) All.	Oriental Celsia	بوصير شرقي	A	Z	M	A	MED, TZ			1		1	1	LC		LC	NE
Verbascum sinaiticum Benth.	Sinai Mullein	عورور سيناء، عمايه، عدب	H	Z	IT-SA	B, G	TZ, D	1	1	1	1	1	1	LC		LC	NE		BERC-BX-C0255
Verbascum sinuatum L.	Mullein, Scallop-Leaved Mullein	لبيد، عورور متعرج، خريط	H	Z	M-IT	A	MED, TZ	1		1	1	1	1	LC		LC	NE		BERC-BX-C0133, BERC-ST-C371
Verbascum tiberiadis Boiss.	Tiberias Mullein	عورور طبراني	H	Z	M	A	MED, TZ	1	1	1	1	1		EN				EPIJS
Verbascum transjordanicum Murb.	Transjordan Mullein	عمية البادية	H	Z	M	A	D					1		DD			NE
Verbascum tripolitanum Boiss.	Tripoli Mullein		H	Z	M	Fs	D					1		EN			NE
Solanaceae
Hyoscyamus albus L.	White Henbane	بنج أبيض	A	Z	M	H	MED					1		DD		LC	NE		BERC-BX-C0300
Hyoscyamus aureus L.	Henbane, Golden Henbane	بنج أصفر، مصيص، بنج ذهبي، سكرانية، سوكران	C	Z	M-IT	H	MED, TZ, D	1	1	1	1	1	1	LC		LC	NE		BERC-BX-C0128, BERC-ST-C376
Hyoscyamus desertorum (Aschers. ex Boiss.) Taeckh.	Desert Henbane	سكران شبكي، سكران صحراوي	A	Z	SA	B, B	D	1						VU		LC	NE		BERC-BX-C0584
Hyoscyamus pusillus L.	Dwarf Henbane		A		IT	B	D	1						DD		LC	NE
Hyoscyamus reticulatus L.	Egyptian Henbane	سكران شبكي، سوكران، بنج	H	Z	IT	I	D		1	1				NT			NE		BERC-BX-C0528
Lycium depressum Stocks	Common Matrimony Vine	عَوْسَج	PhS	Z	IT	B, B	D		1	1	1			NT		LC	NE
Lycium europaeum L.	Boxthorn, European Boxthorn	عرقد، غرقد، عوسج	PhS	Z	M	F, G	MED, TZ	1		1	1	1	1	LC		EN	NE
Lycium schweinfurthii Dammer	Coastal Boxthorn	عوسج	PhS	Z	M	D	MED			1				CR		CR			BERC-BX-C0591
Lycium shawii Roem. & Schult.	Arabian Boxthorn	عَوْسَج، الصريم	PhS	Z	SA - SUD	B, B	D	1	1		1		1	LC	LC (G)	LC	LC
Mandragora officinarum L. [Mandragora officinalis Mill.]	Mandrake, Autumn Mandrake	تفاح المجن، سجيع، جربوح، تفاح النجم، بيض الجن	H	Z	M	A	MED			1		1	1	LC			LC		BERC-BX-C0286
Solanum americanum Mill. [Solanum nigrum L.]	Black Nightshade	سموة، عنب الذيب، عنب الثعلب، بندورة الحياة	H	Z	ES-M-IT	E, I	MED, TZ, D			1				LC		LC	NE
Solanum incanum L.	Hoary Nightshade	خداق	C	Z	SUD	B	ED	1	1	1	1	1	1	NT	LC (G)	LC	LC
Solanum villosum Miller (Solanum luteum Mill.)	Woolly Nightshade	عنب الذيب الزغبي	H	Z	ES-M-IT	K, K	MED, TZ, D	1	1	1	1	1	1	LC		LC	NT		BERC-ST-C379
Withania somnifera (L.) Dunal	Common Winter-Cherry	سكران، مُرجان، سموه، سم الفار	C	Z	M-IT	K, K	MED, TZ, D			1	1	1		LC		LC	DD		BERC-BX-C0288
Styracaceae
Styrax officinalis L.	Officinal Storax	عبهر, حوز، لُبنَى	PhT	Z	M	F	MED	1	1					LC	LC (G)	VU	LC		BERC-BX-C0141
Tamaricaceae
Reaumuria hirtella Jaub. & Spach	Common Reaumuria	مليح	C	Z	IT-SA	B, G, J	D	1	1	1	1		1	LC		LC	NE
Reaumuria negevensis Zohary & Danin	Negev Reaumuria		C		SA	G		1						DD			NE	EPIE
Tamarix Aphylla (L.) Karsten [Tamarix articulata Vahl]	Athel, Athel Tamarisk	أثل، طرفاء	PhT	Z	SUD	B, B	D	1			1			VU	LC (G)	LC	LC		BERC-BX-C0053
Tamarix jordanis Boiss.	Jordan Tamarisk	طرفة اردني	PhT	Z	M	C	MED, TZ, D	1			1			NT	NT (G)		NT	EPIJS
Tamarix nilotica (Ehrenb.) Bunge	Nile Tamarex	طرفة - أثل	PhT		SA	B, J	TDX	1	1		1		1	LC	LC (G)	LC	LC
Tamarix palaestina Bertol.	alastine Tamarisk	طرفة فلسطيني	PhT	Z	SA	C	TZ, D	1		1	1	1		NT	DD (G)	LC	DD	EPIJ
Tamarix tetragyna Ehrenb.	Desert Tamarisk	اثل ، طرفة	PhT	Z	M-SA	C	MED, TZ, D		1	1		1		LC	LC (G)		LC
Thymelaeaceae
Thymelaea gussonei Boreau	Wooly Sparrow-wort	مثنان	A	Z	IT	A	TZ		1	1		1		VU			NE
Thymelaea hirsuta ( L.) Endl.	Shaggy Sparrow-Wort	متنان	PhS	Z	M-SA	A	MED, TZ, D			1	1	1	1	LC		LC	NE		BERC-BX-C0512
Thymelaea passerina (L.) Coss. & Germ.[Lygia passerina (L.) Fasano]	Plax-Leaved Stellera	عِشْبَة السِباع	A	Z	ES-M-IT	A	MED, TZ		1	1		1		LC		LC	NE
Tiliaceae
Corchorus olitorius L.	Jews Mallow	مِلوخية برية	A	Z	T	I	MED, TZ			1				DD		LC	NE
Corchorus trilocularis L.	Threelocule Corchorus	ملوخية برية	A	Z	T	I	MED, TZ	1						EN		LC	VU
Grewia villosa Willd.	Mallow Raisin, Mallow-leaved Ross Berry	دنواي	PhS	Z	SUD	H, B	D	1						CR	LC (G)		EN
Ulmaceae
Ulmus minor Mill.	English Elm, Smooth-leaved Elm	بوقيصة صغيرة	PhT	W	M	C	MED			1				DD	DD (G)
Ulmus minor Miller subsp. Canescens (Melv.) Browicz et Zielinski [Ulmus canescens Melville]	Grey Elm		PhT	W	M	C	MED					1		DD					BERC-ST-C382
Urticaceae
Forsskaolea tenacissima L.	Desert Nettle	لِزَّيق	C, H	W	SA - SUD	B	D	1	1					LC		LC	NE
Parietaria alsinifolia Delile	Sandwort-Leaved Pellitory	ليزقة ، نعيمة ، اذان الفار	A	W	SA	O	TZ, D	1	1	1	1		1	LC		LC	NE
Parietaria judaica L.[P. diffusa Mert. et Koch]	Wall Pellitory	عشبة الدم، حشيشة الريح	H	W	M-IT	O, Q	MED, TZ, D		1	1		1	1	LC		LC	NE		BERC-BX-C0063, BERC-ST-C409
Parietaria lusitanica L.	Rock Pellitory	حائطية برتغالية	A	W	M	O	MED, TZ, D			1	1	1	1	LC		LC	NE		BERC-ST-C410
Urtica membranacea Poir. ex Savigny	Large-leaved Nettle, Membranous Nettle	قریص طويل الأوراق	A	W	M	K, K	MED	1	1	1	1	1	1	EN
Urtica pilulifera L.	Roman Nettle	قريص نجاج، أنجر، قراص	A	W	ES-M-IT	K, K	MED, TZ		1	1	1	1	1	LC		LC	NE		BERC-BX-C0066, BERC-ST-C411
Urtica urens L.	Larg Nettle, Small Nettle	قريص عادي، حريق، شعر العجوز	A	W	M-ES	K, K	MED, TZ	1	1	1	1	1	1	LC		LC	LC		BERC-ST-C412
Verbenaceae
Phyla nodiflora (L.) Greene	Creeping Vervain	لِبية ، بليحة	H	Z	T-M-ES	C	MED, TZ	1		1	1	1		NT	LC (G,M)	EN	LC
Verbena officinalis L.	Common Vervain	راعي الحمام	H	Z	T	C	MED, TZ	1		1				LC	LC (M)	LC	LC		BERC-BX-C0213, BERC-ST-C416
Verbena supina L.	Trailing Vervain	مريخ	A	Z	M-IT-SA	C	MED			1		1		VU	LC (M)	LC	LC
Vitex agnus-castus L. [Vitex pseudo-negundo (Hausskn.) Hand.-Mazz. ]	Lilac Chaste Tree	كف مريم، غار	PhS	Z	M	C	MED, TZ	1	1		1		1	LC	DD (G)	LC	DD		BERC-BX-C0022, BERC-ST-C417
Violaceae
Viola kitaibeliana Schult.	Wild Pansy	البنفسج	A	Z	M-ES	A	MED			1		1		EN			VU
Viola modesta House	Modest pansy	بنفسج معتدل	A	Z	M-IT	A	MED, TZ			1				NT			NE
Viola occulta Lehm.	Violet	بنفسج محجوب	A	Z	IT	A	MED			1				EN		EN	NE
Viola pentadactyla Fenzl	Five-Fingered Violet.	بنفسج خماسي الأصابع	A	Z	M	A	MED			1		1	1	EN			EN
Zygophyllaceae
Balanites aegyptiaca (L.) Delile	Zachum Oil Tree, Egyption Balsam	زقوم	PhT	Z	SUD	B	TZ, D	1	1		1		1	LC	LC (G)	CR	LC		BERC-ST-C418
Tribulus bimucronatus Viv	Two-point Tribulus, Two-point Caltrop	خرشوم النعجة	A	Z	SUD	B, B	D	1			1			DD			NE
Tribulus pentandrus Forssk [Tribulus alatus Delile]	Two-point Caltrop	زَهْر	A	Z	SUD	B, B	D	1	1	1	1	1		EN
Tribulus pentandrus var penandrus [Tribulus longipetalus Viv.]	Long-petaled Caltrop		A	Z	SUD	B, B	D	1						EN			NE
Tribulus terrestris L.	Small Caltrops	بَقْل، ضريسة، قطب، ضرس العجوز، الحسك	A	Z	ES-M-IT	I	MED, TZ, D	1	1					LC	LC (G)	LC	LC		BERC-BX-C0192, BERC-ST-C419
Zygophyllum album L. fil. [Tetraena alba (L.f.) Beier & Thulin]	White Bean Caper		C	Z	SA	B, J	MED, D	1						CR		LC	EN
Zygophyllum arabicum (L.) Christenh. & Byng [Fagonia arabica L.]	Arabian Fagonia	شوكاعي عربية، عورقه	C	Z	SA	D	D	1	1					NT		LC	NE
Zygophyllum bruguieri (DC.) Christenh. & Byng [Fagonia bruguieri DC.]	Small-flowered Fagonia, Bruguier's Fagonia	زحيف، جَنْبَة (جَنْب)	C	Z	SA	B	D	1						NT		LC	NE		BERC-BX-C0529
Zygophyllum dumosum Boiss. [Tetraena dumosa (Boiss.) Beier & Thulin]	Bushy Bean-Caper	عُظبي	C	Z	SA	B, G	D			1				LC		LC	NE	EPIJS
Zygophyllum molle (Delile) Christenh. & Byng [Fagonia mollis Delile, Fagonia mollis Delile var. hispida Zoh.]	Common Fagonia	حلاوة، عقول الغَزال، ورقة	C	Z	SA	B, G	D	1	1	1	1		1	LC		LC	NE		BERC-BX-C0600, BERC-ST-C281
Zygophyllum orientale (C.Presl) Christenh. & Byng [Fagonia orientalis C.Presl, Fagonia tenuifolia Steud. & Houhst. ex Boiss.]	Narrow-leaved Fagonia		C	Z	SA	B	D	1	1					DD
Zygophyllum simplex L. [Tetraena simplex (L.) Beier & Thulin]	Simple-leaved Bean Caper		A	Z	SUD	B, J	D	1	1		1		1	VU		LC	NE

## Sheet: Key
Abbreviations. Codes and abbreviations used in the checklist of native vascular plants of the Palestinian West Bank
Category	Code	Description
Phytogeographical Districts	DSV	Dead Sea Valley
	NM	Nablus Mountains
	NW	Nablus Wilderness
	JHM	Jerusalem and Hebron Mountains
	JHW	Jerusalem and Hebron Wilderness
	LJoV	Lower Jordan Valley
IUCN Conservation Status	LC	Least Concern
	NT	Near Threatened
	VU	Vulnerable
	EN	Endangered
	CR	Critically Endangered
	EX	Extinct or Possibly Extinct
	DD	Data Deficient
Red List Assessment Scale	PAL RL	Palestine Red List
	Jo RL	Jordan Red List
	Glob RL	Global Red List
	HPAL RL	Historic Palestine Red List
Endemism Categories	EP	Endemic to Palestine
	EPI	Endemic to Palestine & Israel
	EPJ	Endemic to Palestine & Jordan
	EPIJ	Endemic to Palestine, Israel & Jordan
	EPSJ	Endemic to Palestine, Jordan & Syria
	EPIS	Endemic to Palestine, Israel & Syria
	EPIJS	Endemic to Palestine, Israel, Jordan & Syria
	EPIJSE	Endemic to Palestine, Israel, Jordan, Syria & adjacent regions
Habitat Types	A	Batha
	B	Desert
	C	Humid habitats
	D	Sand
	E	Disturbed habitats
	F	Mediterranean maquis and forest
	G	Shrub-steppes
	H	Hard rock outcrops
	I	Cultivated areas (weeds)
	J	Saline habitats
	K	Nutrient-rich soils
	L	Ruderal habitats
	M	Mediterranean strand
	N	Tragacanth shrub vegetation (Oro-Mediterranean)
	O	Shady rocks
	P	Mediterranean grasslands
	Q	Walls
Chorotypes (ChT)	IT	Irano-Turanian
	M	Mediterranean
	ES	Euro-Siberian
	SA	Saharo-Arabian
	SUD	Sudanian
	T	Tropical
	AFR	African
	A	American
	AU	Australian
	PT	Pluriregional Boreo-Tropical
Growth Forms (GF)	A	Annual
	B	Biennial
	PhT	Phanerophytic Tree
	PhS	Phanerophytic shrub
	H	Hemicryptophyte
	G	Geophyte
	C	Sub-shrub / Chamaephyte
	V	Vine
	He	Helophyte
	Hp	Hemiparasitic
	Ho	Holoparasitic
Pollination System (Poll)	Z	Animal pollination
	W	Wind pollination
	M	Mixed wind & animal pollination
	H	Water pollination
Climatic Regions	MED	Mediterranean
	TZ	Transition zone
	D	Semi- to Extreme Desert
